# Supplementary material for: Integrating Computational Biology and Forward Genetics in Drosophila
Source: PLoS Genet. 2009 Jan 23;5(1):e1000351. doi: 10.1371/journal.pgen.1000351 (PMC2628282; doi:10.1371/journal.pgen.1000351)
Supplement: Table S1 — Results of the prioritization of all 1056 genes from the 12 positive deficiency regions together, indicating the result of the bristle assay. Negatives and positives are indicated with orange and green shading respectively. (0.38 MB XLS) [file pgen.1000351.s004.xls]

## Sheet: all_candidates
Rank	FBgn	CG	Symbol	Blast	Interaction_BioGrid	Expression_White	Interaction_String	Expression_Arbeitman	Text	Annotation_Kegg	Annotation_InSitu	Annotation_Interpro	Annotation_GeneOntology	Annotation_Swissprot	Annotation_Pheno	AvgRank	Q-value	P-value	Result			Ranking performed in November 2008
1	FBgn0003731	CG10079	Egfr	0	1	0.4753	1	NaN	0.183203	2.12725e-08	0.0575154	0.00278425	0	9.16441e-08	0	25	9.42675e-18	6.81516e-09	positive
2	FBgn0004603	CG7873	Src42A	5.47723e-48	1	0.691052	1	0.211695	0.278339	NaN	1	0.196416	1.75532e-77	4.72486e-05	0	108.818	9.96386e-11	2.3937e-05	negative
3	FBgn0001168	CG6494	h	Infinity	1	0.521376	1	NaN	0.253181	NaN	NaN	0.00871515	5.4386e-105	6.17199e-13	0	117.444	5.39686e-10	3.66209e-05	negative
4	FBgn0003391	CG3722	shg	Infinity	2	0.416815	1	0.219216	0.286617	NaN	0.0575154	1	2.71044e-143	0.0046747	0	117.364	6.36513e-10	6.10391e-05	positive
5	FBgn0023214	CG15085	edl	0.344964	1	NaN	2	NaN	0.223916	NaN	NaN	NaN	7.80725e-128	1	0	123	1.79671e-07	0.000336093	negative
6	FBgn0003117	CG3978	pnr	Infinity	6	0.690445	1	0.157371	0.235547	NaN	NaN	1	7.01797e-165	1.20109e-06	0	195.3	1.90956e-08	0.000346246	negative
7	FBgn0010909	CG16973	msn	3e-08	2	0.657962	1	0.271316	0.291356	NaN	NaN	0.330019	9.34501e-107	0.862198	0	112.4	6.51673e-08	0.00064247	negative
8	FBgn0000546	CG1765	EcR	445.589	34	0.456148	1	0.247622	0.331508	NaN	1	1	7.64072e-200	1.21931e-05	0	105.818	1.98909e-07	0.00110905	negative
9	FBgn0038365	CG9593	CG9593	1.26491e-23	5	0.481893	2	NaN	0.382092	NaN	NaN	0.0646882	1.03984e-40	1	NaN	170.875	1.24687e-06	0.00155515	negative_RNAi
10	FBgn0011648	CG12399	Mad	Infinity	4	0.573227	1	NaN	0.287183	1	1	1	1.97866e-243	6.95007e-11	0	170.636	5.5239e-07	0.00185723	negative
11	FBgn0000658	CG10917	fj	Infinity	7	0.605634	1	NaN	0.377456	NaN	0.0575154	NaN	5.37792e-232	0.00415153	0	190.667	1.67852e-06	0.00249841	positive
12	FBgn0003507	CG3992	srp	Infinity	5	0.501445	1	0.602614	0.252535	NaN	1	1	8.53408e-135	7.68231e-13	0	169.727	1.06197e-06	0.00258318	Not tested
13	FBgn0004878	CG2102	cas	Infinity	Infinity	0.701774	1	0.193067	0.392844	NaN	1	0.220872	1.02195e-102	5.06168e-17	0	298.636	2.19593e-06	0.00372748	positive
14	FBgn0002781	CG32491	mod(mdg4)	579.655	25	0.521669	2	0.209442	0.289794	1	1	1	2.09631e-64	9.22091e-05	0	123.083	2.38026e-06	0.00388227	Not tested
15	FBgn0004110	CG7895	tin	948.156	Infinity	0.464664	1	0.322712	0.319962	NaN	1	1	1.72227e-143	6.42554e-11	0	161.727	3.08418e-06	0.00442466	Not tested
16	FBgn0000395	CG15671	cv-2	0.169706	1	0.624554	1	NaN	0.352447	NaN	NaN	1	5.37657e-133	1	0	203.889	6.72248e-06	0.00517684	negative
17	FBgn0016794	CG1044	dos	756.968	1	0.670341	1	0.321359	0.352778	NaN	NaN	1	7.23899e-262	1	0	220.6	6.83219e-06	0.0066894	negative
18	FBgn0005634	CG15792	zip	286.384	7	0.499484	1	NaN	0.340658	1	NaN	1	1.24877e-141	0.480779	0	111	7.45463e-06	0.00698966	positive
19	FBgn0022238	CG5738	lolal	Infinity	5	0.493587	1	NaN	0.350926	NaN	NaN	1	5.01051e-33	4.18045e-13	0	176.667	1.51746e-05	0.00793808	negative
20	FBgn0010575	CG5580	sbb	Infinity	4	NaN	1	0.486492	0.244737	NaN	1	1	8.13431e-89	1	0	221.7	1.00994e-05	0.0081445	positive
21	FBgn0025458	CG7838	BubR1	38.9872	16	0.4294	1	0.237427	0.354171	NaN	1	NaN	2.29726e-13	0.862198	1.34112e-152	117.3	1.0639e-05	0.00836079	negative
22	FBgn0041111	CG8817	lilli	Infinity	1	0.70134	1	0.697744	0.281281	NaN	1	1	6.50583e-244	1	0	278.455	1.13989e-05	0.0085595	positive
23	FBgn0003044	CG5109	Pcl	236.119	9	0.399002	1	0.276311	0.459843	NaN	1	1	4.06022e-23	9.26547e-11	0	189.273	1.28229e-05	0.00908347	Not tested
24	FBgn0000157	CG3629	Dll	913.783	29	0.830685	1	NaN	0.31682	NaN	1	1	4.73856e-140	1.24286e-12	0	195.3	1.50124e-05	0.00994391	negative
25	FBgn0020306	CG9696	dom	Infinity	12	NaN	2	0.235522	0.274346	NaN	NaN	1	8.22375e-107	1	0	216.222	2.73084e-05	0.0108066	positive
26	FBgn0024236	CG6817	foi	Infinity	3	0.424842	3	NaN	0.423185	NaN	NaN	1	7.39913e-58	6.36044e-14	0	263.333	2.95948e-05	0.0112726	Not tested
27	FBgn0016641	CG9856	PTP-ER	Infinity	1	0.568316	1	NaN	0.349626	NaN	1	1	3.46177e-231	1	0	251.3	2.00165e-05	0.011494	negative
28	FBgn0019940	CG5192	Rh6	2.44949e-11	Infinity	0.609223	1	NaN	0.368051	NaN	1	0.211323	2.45194e-18	0.0689875	NaN	216.111	3.45135e-05	0.0122203	negative
29	FBgn0001219	CG4264	Hsc70-4	951.84	10	0.466568	3	NaN	0.299351	NaN	1	1	4.78471e-72	0.0654151	0	148.4	2.39504e-05	0.0125809	Not tested
30	FBgn0038880	CG10823	SIFR	6.7082e-40	Infinity	0.502689	Infinity	NaN	NaN	NaN	NaN	0.211323	1.04185e-15	0.968356	NaN	288	9.78559e-05	0.0129531	Not tested
31	FBgn0003721	CG4898	Tm1	64.6916	12	0.607542	1	0.453686	0.338076	NaN	NaN	1	5.04787e-87	0.203475	1.95655e-249	155	2.67221e-05	0.0132941	negative
32	FBgn0015907	CG13425	bl	Infinity	4	0.465307	14	0.180044	0.367749	NaN	NaN	NaN	1.62078e-103	1	0	239.889	4.19979e-05	0.0135466	negative
33	FBgn0014001	CG10295	Pak	5.65685e-13	37	0.471125	1	0.758089	0.427635	NaN	NaN	0.330019	3.39113e-79	0.862198	0	193.6	2.81941e-05	0.013658	Not tested
34	FBgn0015524	CG10036	otp	792.465	Infinity	0.605666	1	NaN	0.323821	NaN	1	1	6.15846e-73	6.42554e-11	NaN	230.778	4.47165e-05	0.0140001	Not tested
35	FBgn0031518	CG3277	CG3277	7.74597e-33	Infinity	0.694423	1	NaN	0.383034	NaN	NaN	0.196416	1.22678e-09	0.914399	NaN	303.875	6.97612e-05	0.0141551	negative_RNAi
36	FBgn0004862	CG7902	bap	Infinity	Infinity	0.588966	1	0.260784	0.304345	NaN	1	1	9.24946e-102	6.42554e-11	5.25942e-117	231.727	3.26012e-05	0.0145478	Not tested
37	FBgn0037408	CG1147	NPFR1	3e-26	Infinity	0.686795	1	NaN	0.352758	NaN	1	0.211323	2.67181e-21	0.968356	NaN	239.222	4.87472e-05	0.014649	Not tested
38	FBgn0000533	CG4920	ea	Infinity	1	0.612141	2	0.501148	0.360993	NaN	1	1	4.00287e-77	1.22312e-09	0	217.909	3.49428e-05	0.0150661	negative
39	FBgn0050281	CG30281	CG30281	1.09545e-31	Infinity	NaN	Infinity	0.455133	0.383034	NaN	1	0.0646882	0.000290798	1	NaN	361.556	5.68487e-05	0.0158804	Not tested
40	FBgn0002774	CG11680	mle	652.687	14	0.442306	2	NaN	0.365092	1	NaN	1	1.29352e-25	0.120748	0	139.1	4.69152e-05	0.01765	negative
41	FBgn0001133	CG33133	grau	1.41421e-09	Infinity	0.501192	2	0.555422	0.351553	NaN	1	0.220872	3.89612e-50	4.37768e-06	7.22621e-108	161.091	5.26504e-05	0.0185293	negative
42	FBgn0011577	CG4974	dally	Infinity	1	0.512994	1	0.366178	0.396315	1	NaN	1	4.68281e-135	0.00204705	0	226.455	5.34549e-05	0.0186717	negative
43	FBgn0011672	CG3671	Mvl	515.732	Infinity	0.340772	2	0.455968	0.320677	NaN	1	1	0.026837	0.0141475	NaN	222.2	5.44595e-05	0.0190262	Not tested
44	FBgn0016070	CG5263	smg	218.609	7	0.646602	1	0.492163	0.390777	NaN	1	0.18386	0.00138579	3.8179e-09	5.89841e-142	236.364	5.94171e-05	0.0196952	positive
45	FBgn0038301	CG6654	CG6654	1e-18	Infinity	0.50146	12	NaN	0.383034	NaN	1	0.220872	2.62617e-16	6.52288e-05	NaN	253.889	8.89652e-05	0.0200891	Not tested
46	FBgn0020307	CG5799	dve	Infinity	Infinity	0.505181	1	NaN	0.315163	NaN	1	1	6.33639e-132	0.000402961	0	227.5	6.12476e-05	0.0201854	Not tested
47	FBgn0038874	CG5911	ETHR	1e-19	Infinity	0.46797	3	NaN	0.397776	NaN	NaN	0.211323	1.04185e-15	0.968356	NaN	282.875	0.000157106	0.0220975	negative
48	FBgn0020617	CG10052	Rx	Infinity	Infinity	0.673762	1	NaN	0.297182	NaN	1	1	3.94581e-59	6.17199e-13	NaN	298.222	0.000128302	0.0243457	Not tested
49	FBgn0021872	CG9415	Xbp1	Infinity	Infinity	0.330181	12	0.812135	0.289088	NaN	1	1	4.59914e-17	0.000402961	NaN	282.1	9.19751e-05	0.0247708	negative
50	FBgn0004055	CG3533	uzip	Infinity	Infinity	0.561999	4	0.642272	0.29453	NaN	1	NaN	2.84849e-58	6.36044e-14	NaN	271.556	0.00014042	0.0255266	Not tested
51	FBgn0011674	CG11312	insc	223.716	5	0.472117	1	NaN	0.384084	NaN	1	NaN	5.27516e-96	1	0	230.889	0.000145607	0.0260171	negative
52	FBgn0035917	CG6416	CG6416	394.968	13	0.571781	6	0.2263	0.305905	NaN	1	1	2.29324e-40	1	NaN	227.9	0.000122613	0.0286284	Not tested
53	FBgn0037379	CG10979	CG10979	0.0869483	27	0.612459	9	NaN	0.383034	NaN	NaN	0.220872	0.00608148	0.00256037	NaN	265.5	0.000266311	0.0295151	negative_RNAi
54	FBgn0023423	CG3412	slmb	Infinity	8	0.537301	2	NaN	0.36987	0.0382652	1	1	1.02074e-33	0.693279	0	210.091	0.000135608	0.0298674	negative
55	FBgn0024194	CG11495	rasp	Infinity	Infinity	NaN	1	NaN	0.320368	1	NaN	1	3.14084e-42	2.06502e-06	0	213.111	0.00019416	0.0302582	negative
56	FBgn0035089	CG9358	Phk-3	626.099	Infinity	0.540866	Infinity	NaN	0.256325	NaN	1	1	1.9165e-137	0.0129546	NaN	283.222	0.00022251	0.0325011	Not tested
57	FBgn0035357	CG1244	CG1244	44.7325	Infinity	0.566668	Infinity	0.18497	0.364984	NaN	NaN	0.220872	0.00608148	0.0140074	NaN	284.667	0.000232077	0.033227	negative_RNAi
58	FBgn0023479	CG4821	Tequila	189.019	14	0.65304	4	0.464477	0.276693	NaN	NaN	1	0.000144989	0.0129546	NaN	218	0.000247929	0.0343989	Not tested
59	FBgn0038306	CG6563	Art3	786.13	2	0.37697	4	0.376476	0.343896	NaN	1	1	0.11777	1	NaN	249.8	0.000178853	0.0346197	Not tested
60	FBgn0037377	CG1218	CG1218	18.1659	4	0.428723	4	0.408369	0.383034	NaN	1	NaN	NaN	1	NaN	241.625	0.000357994	0.0347127	positive_RNAi
61	FBgn0064237	CG5154	Idgf5	162.635	Infinity	NaN	Infinity	0.253571	0.369558	1	NaN	1	7.62312e-54	1.29047e-11	NaN	243.111	0.000256129	0.0349912	Not tested
62	FBgn0050431	CG30431	CG30431	8.94427e-13	Infinity	NaN	2	NaN	0.383034	NaN	NaN	NaN	2.62617e-16	0.00256037	NaN	261.5	0.00087643	0.0350724	negative_RNAi
63	FBgn0028622	CG13432	l(2)05510	393.355	8	0.56251	2	0.490558	0.275393	NaN	1	NaN	NaN	1	0	197.778	0.000258322	0.035148	Not tested
64	FBgn0028789	CG5133	Doc1	Infinity	Infinity	0.570651	1	NaN	0.359376	NaN	0.0575154	1	5.95187e-57	1	0	296.4	0.000196536	0.0363018	Not tested
65	FBgn0034650	CG10318	NC2alpha	439.049	27	0.600936	5	NaN	0.327577	NaN	1	1	6.10855e-22	0.000402961	NaN	207.222	0.000279229	0.0366126	Not tested
66	FBgn0038282	CG33485	dpr9	13.914	Infinity	0.599208	3	NaN	0.341652	NaN	NaN	1	NaN	5.86069e-08	NaN	255.429	0.000601618	0.0370842	Not tested
67	FBgn0053207	CG33207	pxb	745.654	Infinity	NaN	1	NaN	0.30989	NaN	1	NaN	1.62813e-13	0.74223	0	195	0.000404923	0.0371374	Not tested
68	FBgn0035385	CG2114	FR	1.41421e-05	Infinity	0.669472	1	NaN	0.419615	NaN	NaN	0.211323	1.04185e-15	0.034968	NaN	332.5	0.000406714	0.0372274	Not tested
69	FBgn0010470	CG9847	Fkbp13	224.838	Infinity	0.406741	1	NaN	0.382546	NaN	1	1	0.000463708	0.693279	NaN	239.556	0.000290343	0.03737	negative
70	FBgn0045035	CG6535	tefu	Infinity	Infinity	NaN	2	NaN	0.348023	NaN	NaN	NaN	5.67804e-45	1.31835e-09	0	236.286	0.000612053	0.0374551	Not tested
71	FBgn0013272	CG5820	Gp150	401.492	5	0.689556	3	NaN	0.290995	NaN	1	1	3.00325e-24	0.693279	0	206.8	0.000222716	0.0386596	negative
72	FBgn0037446	CG10267	CG10267	3.4641e-14	Infinity	0.414078	Infinity	0.38106	0.373013	NaN	1	0.220872	1.03934e-16	1	NaN	285.6	0.00023811	0.0399818	negative_RNAi
73	FBgn0016984	CG9985	sktl	Infinity	Infinity	0.607536	1	0.643629	0.253035	NaN	1	1	1.08757e-92	1	0	307.182	0.000303899	0.0448702	Not tested
74	FBgn0001222	CG5748	Hsf	517.78	Infinity	0.459321	1	0.296618	0.503339	NaN	1	0.262022	1.8463e-17	1.20109e-06	4.85096e-107	232.636	0.00030573	0.0450062	negative
75	FBgn0000044	CG10067	Act57B	886.002	Infinity	0.503825	3	NaN	0.292946	1	1	1	2.44341e-37	0.862198	NaN	222.3	0.000321478	0.0464998	Not tested
76	FBgn0003261	CG10279	Rm62	249.01	Infinity	0.427819	5	0.562872	0.323999	1	1	1	1.91962e-12	0.0615839	0	193	0.000337685	0.0473195	negative
77	FBgn0033068	CG11212	Ptr	747.663	Infinity	0.581569	1	0.230754	0.327133	NaN	1	NaN	3.39194e-13	1	NaN	270.222	0.00046213	0.0476841	Not tested
78	FBgn0041205	CG16910	key	148.593	Infinity	0.561224	1	NaN	0.472488	NaN	NaN	0.220872	4.01565e-20	0.0140074	NaN	298.5	0.000643283	0.0478582	Not tested
79	FBgn0010905	CG16757	Spn	2.42487	Infinity	NaN	2	0.443929	0.362757	NaN	NaN	0.212314	0.000818941	1	NaN	259	0.000657983	0.0484541	Not tested
80	FBgn0031511	CG34406	CG34406	8.3666e-16	Infinity	0.553682	Infinity	NaN	0.383034	NaN	NaN	0.220872	2.62617e-16	0.00256037	NaN	322.125	0.000661168	0.0485824	Not tested
81	FBgn0001233	CG1242	Hsp83	Infinity	8	0.530009	2	NaN	0.396314	NaN	1	1	4.28018e-280	0.862198	0	287.8	0.000357642	0.0490612	Not tested
82	FBgn0010770	CG5786	ppan	Infinity	Infinity	0.47357	6	0.352783	0.37348	NaN	NaN	1	1.63219e-69	2.5583e-11	0	252.5	0.0003585	0.0491203	positive
83	FBgn0051392	CG31392	CG31392	2e-08	Infinity	NaN	Infinity	NaN	0.383034	NaN	NaN	0.220872	0.00347482	0.000402961	NaN	349	0.000987762	0.0493993	negative_RNAi
84	FBgn0035903	CG6765	CG6765	57.4456	Infinity	0.593627	Infinity	NaN	0.37381	NaN	1	0.220872	0.0040059	3.09798e-12	NaN	316	0.00050059	0.0497248	negative_RNAi
85	FBgn0010415	CG10497	Sdc	Infinity	Infinity	NaN	1	0.312375	0.401933	NaN	1	1	1.73739e-60	1.11854e-13	0	296.5	0.00037293	0.0501049	Not tested
86	FBgn0052295	CG16757	Spn	2.42487	Infinity	NaN	2	0.443929	0.383034	NaN	NaN	0.212314	NaN	1	NaN	301.571	0.00107424	0.0518542	Not tested
87	FBgn0050149	CG30149	rig	Infinity	7	NaN	2	0.593492	0.369788	NaN	NaN	1	5.68105e-31	9.26547e-11	NaN	227.375	0.000756388	0.0522968	Not tested
88	FBgn0034570	CG10543	CG10543	6.7082e-12	Infinity	0.577666	Infinity	NaN	0.373013	NaN	1	0.220872	2.62617e-16	0.00256037	NaN	289	0.000596884	0.0545276	negative_RNAi
89	FBgn0015790	CG5771	Rab11	Infinity	Infinity	0.496838	8	NaN	0.283098	NaN	NaN	1	1.63836e-79	0.978622	0	278.111	0.000601902	0.0547673	negative
90	FBgn0020633	CG4978	Mcm7	Infinity	Infinity	0.414545	5	NaN	0.304553	NaN	1	1	3.96908e-18	0.0157086	NaN	274.444	0.000616112	0.055441	Not tested
91	FBgn0015600	CG9660	toc	2.64575	Infinity	0.596652	1	0.777729	0.251925	NaN	1	1	5.81679e-40	1	8.61868e-37	261.545	0.000483074	0.0566784	positive
92	FBgn0010228	CG17921	HmgZ	572.713	Infinity	0.455864	2	0.67945	0.336023	NaN	NaN	1	1.00008e-16	0.000402961	NaN	214	0.000646236	0.0568451	Not tested
93	FBgn0003687	CG9874	Tbp	725.083	4	0.665826	1	0.265175	0.528684	NaN	1	1	2.78265e-32	0.000128549	NaN	280.4	0.000510087	0.0586501	Not tested
94	FBgn0003600	CG6476	Su(var)3-9	756.968	7	0.460894	3	NaN	0.438367	NaN	1	1	1.4342e-52	0.000353981	0	234.4	0.000529432	0.0597577	negative
95	FBgn0034722	CG10955	Rtf1	Infinity	Infinity	0.474118	3	0.213928	0.383034	NaN	NaN	1	4.14595e-20	3.31101e-05	NaN	302.889	0.000717445	0.0600446	negative_RNAi
96	FBgn0012049	CG11494	BtbVII	Infinity	3	0.485559	3	NaN	0.345939	NaN	1	1	2.08226e-33	1	NaN	277.556	0.000731944	0.0606771	Not tested
97	FBgn0005655	CG9193	mus209	Infinity	Infinity	0.458554	2	NaN	0.368182	NaN	1	1	1.22852e-62	0.000402961	0	245.8	0.000549678	0.0608955	positive
98	FBgn0031510	CG34406	CG34406	6.32456e-18	Infinity	0.614658	Infinity	NaN	0.383034	NaN	1	0.220872	2.62617e-16	0.00256037	NaN	334.556	0.000803995	0.063735	Not tested
99	FBgn0027599	CG2790	CG2790	249.499	Infinity	0.460069	2	0.454602	0.383034	NaN	NaN	0.220872	0.00203708	1	NaN	298.111	0.000824745	0.064591	negative
100	FBgn0035933	CG13309	CG13309	4.51664	3	0.627357	3	NaN	0.383034	NaN	NaN	NaN	NaN	1	NaN	339.167	0.00235882	0.0646997	negative_RNAi
101	FBgn0004364	CG8896	18w	Infinity	Infinity	0.598497	Infinity	0.182292	0.318277	NaN	NaN	NaN	1.42598e-42	0.693279	0	315.889	0.000830831	0.0648402	negative
102	FBgn0050426	CG12196	egg	Infinity	Infinity	NaN	3	NaN	0.369779	NaN	1	1	NaN	4.41664e-13	NaN	326.714	0.00158868	0.0649991	Not tested
103	FBgn0013269	CG6226	FK506-bp1	Infinity	Infinity	0.404922	12	0.337801	0.318015	NaN	1	1	0.00203708	0.0140074	NaN	288.8	0.00062729	0.0650743	Not tested
104	FBgn0003891	CG9450	tud	49.8397	Infinity	0.622928	1	0.442392	0.46651	NaN	NaN	1	4.34962e-77	2.61783e-10	5.13315e-155	292.4	0.000644299	0.0659549	negative
105	FBgn0060296	CG15860	pain	552.246	Infinity	NaN	1	NaN	0.339683	NaN	NaN	1	2.52045e-07	0.960983	0	225	0.0012372	0.0684519	negative
106	FBgn0003031	CG5119	pAbp	538.136	Infinity	0.605712	2	0.474458	0.328209	NaN	1	1	2.45908e-11	0.0547167	0	236.818	0.000766454	0.0715126	negative
107	FBgn0038320	CG4931	Sra-1	571.839	Infinity	0.603307	2	NaN	0.451312	NaN	NaN	1	1.71969e-74	5.30372e-13	0	315.667	0.00103789	0.072849	Not tested
108	FBgn0034724	CG3624	CG3624	709.93	Infinity	0.389027	Infinity	0.667379	0.331487	NaN	1	1	NaN	3.8179e-09	NaN	282.111	0.0011067	0.075337	negative_RNAi
109	FBgn0041188	CG5166	Atx2	Infinity	2	NaN	1	0.861064	0.32207	NaN	NaN	1	3.18535e-12	1	0	261.556	0.00110857	0.0754034	Not tested
110	FBgn0000043	CG12051	Act42A	886.002	Infinity	0.430519	4	NaN	0.319892	1	NaN	1	0.0456745	0.862198	NaN	248.444	0.00117507	0.0777362	negative
111	FBgn0003748	CG9364	Treh	Infinity	Infinity	0.442845	2	0.323602	0.36135	NaN	1	1	0.0104261	0.000139643	NaN	278	0.000965667	0.0808149	Not tested
112	FBgn0016700	CG3320	Rab1	Infinity	Infinity	0.386417	11	NaN	0.347961	NaN	1	1	4.52775e-41	0.978622	NaN	302.333	0.0012816	0.0813446	Not tested
113	FBgn0013995	CG5685	Calx	Infinity	Infinity	0.454666	3	NaN	0.320735	NaN	1	1	0.000135554	0.0129546	NaN	284.444	0.0013294	0.0829165	Not tested
114	FBgn0011787	CG5012	mRpL12	Infinity	Infinity	0.363198	20	NaN	0.355005	NaN	1	1	9.51505e-22	1	NaN	360.889	0.00133364	0.0830548	Not tested
115	FBgn0004879	CG1093	plx	14.9666	Infinity	0.474636	1	NaN	0.311845	NaN	NaN	1	0.0672417	1	2.04935e-71	271.556	0.00134787	0.0835167	Not tested
116	FBgn0005779	CG8822	PpD6	Infinity	2	0.439696	2	NaN	0.355527	NaN	NaN	1	0.11777	1	NaN	325.5	0.00180148	0.084046	Not tested
117	FBgn0035393	CG16753	CG16753	209.428	Infinity	0.386335	3	0.379967	0.383034	NaN	NaN	NaN	NaN	1	NaN	313.571	0.0025145	0.0846865	Not tested
118	FBgn0034490	CG9864	CG9864	Infinity	Infinity	0.340282	Infinity	NaN	0.383034	NaN	NaN	NaN	0.0240409	NaN	NaN	505	0.0037433	0.08599	Not tested
119	FBgn0034360	CG10927	CG10927	Infinity	7	0.575687	3	NaN	0.329554	NaN	1	NaN	NaN	NaN	NaN	271.833	0.00411048	0.0910792	Not tested
120	FBgn0025186	CG5709	ari-2	4.3589	Infinity	0.602088	16	NaN	0.34286	NaN	NaN	0.217155	0.0013599	0.0547167	4.49733e-23	255.111	0.001702	0.0943389	negative
121	FBgn0000283	CG6384	Cp190	0.0006	Infinity	0.587424	Infinity	NaN	0.324035	NaN	NaN	NaN	0.00135495	9.17172e-06	1.3025e-34	299.75	0.0022527	0.09494	Not tested
122	FBgn0025803	CG17299	SNF4Agamma	902.477	Infinity	0.501145	6	0.345297	0.346712	NaN	NaN	1	4.23681e-18	1	0	273.6	0.00137951	0.0966418	negative
123	FBgn0034568	CG3216	CG3216	3.4641e-07	Infinity	0.649541	7	NaN	0.383034	NaN	NaN	0.243704	1.56259e-17	0.968356	NaN	326.5	0.00236047	0.097388	Not tested
124	FBgn0033059	CG7845	CG7845	Infinity	Infinity	0.458438	2	0.335927	0.354834	NaN	NaN	NaN	NaN	NaN	NaN	284.833	0.0046268	0.0979395	Not tested
125	FBgn0003520	CG5753	stau	Infinity	Infinity	0.491079	1	NaN	0.451345	NaN	1	1	6.89053e-109	1.34689e-07	3.01362e-272	323.4	0.00142941	0.0983776	Not tested
126	FBgn0011828	CG12002	Pxn	522.624	Infinity	0.620454	1	0.6132	0.306669	1	1	1	0.00269779	0.253297	NaN	255.636	0.00145116	0.0985758	Not tested
127	FBgn0010435	CG2727	emp	Infinity	Infinity	0.473185	5	0.437941	0.299118	NaN	1	1	8.1683e-69	1	NaN	309.6	0.001538	0.102052	Not tested
128	FBgn0004362	CG17950	HmgD	Infinity	Infinity	0.497215	2	NaN	0.352485	NaN	NaN	1	7.65403e-16	0.000402961	NaN	291.625	0.00263066	0.103307	Not tested
129	FBgn0000527	CG3331	e	Infinity	Infinity	0.549791	1	0.51985	0.344759	NaN	1	1	8.95386e-45	1	0	298	0.00160741	0.103768	negative
130	FBgn0051291	CG31291	CG31291	24.2487	12	NaN	4	NaN	0.383034	NaN	1	NaN	NaN	1	NaN	300.833	0.00512366	0.104258	Not tested
131	FBgn0026737	CG6171	CG6171	Infinity	Infinity	0.337407	Infinity	NaN	0.397856	NaN	NaN	NaN	NaN	1	NaN	593.5	0.00539681	0.107627	Not tested
132	FBgn0000116	CG32031	Argk	Infinity	Infinity	0.495963	3	0.276346	0.309445	1	1	1	0.0672417	0.203475	NaN	272.091	0.00175795	0.108534	Not tested
133	FBgn0022984	CG3584	qkr58E-3	Infinity	Infinity	0.501079	7	0.257868	0.333092	NaN	1	1	1.04867e-27	1	0	298.182	0.00176944	0.108889	negative
134	FBgn0038364	CG4699	CG4699	Infinity	Infinity	0.427242	Infinity	0.212713	0.354752	NaN	NaN	NaN	NaN	1	NaN	409.429	0.00389887	0.108946	Not tested
135	FBgn0027514	CG1024	CG1024	0.54	Infinity	0.762923	Infinity	0.373661	0.373013	NaN	NaN	0.220872	NaN	0.00256037	NaN	337.625	0.00293719	0.10969	positive_RNAi
136	FBgn0035942	CG5660	CG5660	852.056	Infinity	0.449318	37	NaN	0.383034	1	1	1	0.00201945	0.862198	NaN	319	0.00192196	0.114092	Not tested
137	FBgn0027378	CG6363	MRG15	Infinity	Infinity	0.517861	5	0.374744	0.341146	NaN	1	1	1.04509e-14	0.0140074	NaN	287.3	0.00194857	0.11488	Not tested
138	FBgn0034711	CG3290	CG3290	742.967	Infinity	0.571296	3	0.315766	0.383034	1	1	1	2.08557e-38	1	NaN	307.545	0.00201318	0.116167	Not tested
139	FBgn0037433	CG17919	CG17919	Infinity	3	0.490804	3	0.413484	0.383034	NaN	1	1	3.16768e-10	1	NaN	322.2	0.00215023	0.120676	Not tested
140	FBgn0031515	CG9664	CG9664	3.747	Infinity	0.573424	Infinity	0.225253	0.383034	NaN	NaN	1	0.000867446	0.978622	NaN	370.778	0.00273501	0.120794	Not tested
141	FBgn0008636	CG33152	hbn	Infinity	Infinity	0.594638	6	NaN	0.35328	NaN	NaN	1	1.24143e-58	0.000402961	NaN	333	0.00356469	0.121854	Not tested
142	FBgn0033063	CG14589	CG14589	911.592	3	0.613837	6	NaN	0.381998	NaN	1	NaN	NaN	1	NaN	331	0.00494487	0.124815	negative
143	FBgn0050280	CG30280	CG30280	5.47723e-25	Infinity	NaN	Infinity	0.455133	0.383034	NaN	NaN	NaN	0.000290798	1	NaN	430.571	0.00500347	0.125658	Not tested
144	FBgn0002607	CG2746	RpL19	Infinity	5	0.676338	7	NaN	0.25741	1	1	1	0.000704921	1	9.59446e-252	314.091	0.00243783	0.127849	negative
145	FBgn0000083	CG5730	AnnIX	Infinity	Infinity	0.495972	5	NaN	0.356731	NaN	NaN	1	1.66507e-18	0.417346	NaN	320.125	0.00393824	0.128621	Not tested
146	FBgn0038316	CG6276	CG6276	Infinity	Infinity	0.430341	12	0.304609	0.33573	NaN	1	1	NaN	1	NaN	338.667	0.00309826	0.128884	Not tested
147	FBgn0035918	CG5971	Cdc6	Infinity	Infinity	0.525562	6	0.284456	0.364093	NaN	1	1	1.07502e-27	0.978622	NaN	305.6	0.0024961	0.130006	Not tested
148	FBgn0034643	CG10321	CG10321	2.82843e-07	Infinity	0.598579	Infinity	NaN	0.383034	NaN	1	0.220872	0.00608148	1	NaN	415.556	0.00327452	0.132641	Not tested
149	FBgn0003022	CG5581	Ote	Infinity	Infinity	0.432531	1	0.303404	0.383886	NaN	1	1	0.00135495	0.158377	NaN	332.4	0.00272488	0.135819	Not tested
150	FBgn0035084	CG15861	CG15861	Infinity	8	0.692783	Infinity	NaN	0.383034	NaN	1	0.181979	NaN	0.927244	NaN	410.375	0.00436882	0.136055	Not tested
151	FBgn0038376	CG4225	CG4225	Infinity	4	0.599782	10	NaN	0.34722	1	NaN	1	0.0041098	0.978622	NaN	306	0.00344814	0.136246	Not tested
152	FBgn0033060	CG7849	CG7849	Infinity	10	0.442872	4	NaN	0.383034	NaN	NaN	NaN	NaN	1	NaN	374.167	0.00797068	0.136533	Not tested
153	FBgn0052486	CG32486	CG32486	2.95804	Infinity	NaN	5	0.308427	0.383034	NaN	1	1	1.09836e-16	1	NaN	325.778	0.00352395	0.137792	Not tested
154	FBgn0038290	CG6912	CG6912	Infinity	Infinity	0.57784	Infinity	0.463111	0.383034	NaN	1	0.181979	NaN	1	NaN	449.556	0.00359004	0.139126	Not tested
155	FBgn0034504	CG8929	CG8929	Infinity	18	0.561921	9	0.213784	0.383034	NaN	1	NaN	NaN	1	NaN	368.625	0.00477481	0.142754	negative
156	FBgn0034310	CG5733	Nup75	789.303	13	0.569404	4	NaN	0.383034	NaN	NaN	NaN	NaN	NaN	NaN	302.2	0.0111023	0.144072	negative_RNAi
157	FBgn0031506	CG8825	gkt	Infinity	Infinity	0.56299	1	0.639042	0.34126	NaN	1	1	1.66229e-46	0.0547167	4.29195e-279	265	0.0032176	0.146862	Not tested
158	FBgn0051183	CG31183	CG31183	1e-14	Infinity	NaN	5	0.813091	0.392929	1	NaN	0.243704	1.56259e-17	0.968356	NaN	284.889	0.00402863	0.14769	Not tested
159	FBgn0038286	CG6966	CG6966	475.832	Infinity	0.458526	2	NaN	0.383034	NaN	NaN	1	0.00023692	1	NaN	350.5	0.0051148	0.148158	Not tested
160	FBgn0034636	CG10440	CG10440	Infinity	Infinity	0.663592	4	NaN	0.383034	NaN	0.0575154	1	0.000333088	1	NaN	447.444	0.00407139	0.148499	Not tested
161	FBgn0014879	CG4299	Set	Infinity	Infinity	0.46227	1	NaN	0.374871	NaN	1	1	1.15499e-24	1	NaN	338.222	0.00409323	0.148911	Not tested
162	FBgn0050387	CG30387	CG30387	Infinity	Infinity	NaN	2	NaN	0.383034	NaN	NaN	0.212314	3.41143e-05	1	NaN	412.429	0.00686421	0.15046	Not tested
163	FBgn0035088	CG3776	Jhebp29	Infinity	4	0.599507	14	NaN	0.345124	NaN	1	NaN	NaN	1	NaN	369.143	0.00689308	0.150819	Not tested
164	FBgn0000008	CG6741	a	547.723	Infinity	0.571415	1	NaN	0.374058	NaN	NaN	1	0.000296209	1	0	311.778	0.00422292	0.151335	negative
165	FBgn0015721	CG9398	king-tubby	Infinity	Infinity	NaN	9	0.255621	0.316689	NaN	NaN	1	9.00681e-06	1	NaN	369.5	0.00540371	0.152617	Not tested
166	FBgn0002783	CG18740	mor	Infinity	2	0.612103	2	0.576732	0.476454	NaN	1	1	6.41282e-32	0.000402961	0	309.636	0.00350501	0.153262	Not tested
167	FBgn0038330	CG14868	CG14868	16.5227	26	0.568094	6	NaN	0.383034	NaN	1	NaN	NaN	1	NaN	327.714	0.00709124	0.153266	Not tested
168	FBgn0015610	CG4236	Caf1	Infinity	Infinity	0.497113	3	0.259841	0.496848	NaN	1	1	1.59391e-71	0.000251474	NaN	339.8	0.00356891	0.155346	Not tested
169	FBgn0003067	CG17725	Pepck	Infinity	4	0.482901	1	NaN	0.411318	1	1	1	0.00203708	0.862198	NaN	310	0.00360201	0.15606	Not tested
170	FBgn0038878	CG3301	CG3301	Infinity	Infinity	0.437605	Infinity	0.163371	0.383034	NaN	NaN	1	0.255042	1	NaN	472.778	0.00458547	0.157921	Not tested
171	FBgn0034606	CG18375	CG18375	Infinity	Infinity	0.519844	6	NaN	0.367983	NaN	1	1	4.51907e-34	0.0140074	NaN	317.444	0.00468354	0.159657	Not tested
172	FBgn0035407	CG14962	CG14962	0.039598	Infinity	0.66178	Infinity	NaN	0.361053	NaN	NaN	0.220872	0.00608148	1	NaN	413.625	0.0060671	0.162443	Not tested
173	FBgn0035411	CG12734	CG12734	3.16228	Infinity	0.576247	Infinity	0.285713	0.351884	NaN	NaN	NaN	NaN	1	NaN	374.429	0.00785859	0.16246	Not tested
174	FBgn0034614	CG9752	CG9752	Infinity	Infinity	0.379218	Infinity	NaN	0.355708	NaN	NaN	NaN	NaN	1	NaN	472.833	0.0106753	0.162965	Not tested
175	FBgn0052030	CG32030	Fhos	Infinity	8	NaN	5	0.626695	0.373485	NaN	1	1	0.000355464	1.46843e-05	NaN	276.556	0.00487782	0.163044	Not tested
176	FBgn0034657	CG17952	LBR	Infinity	Infinity	0.383782	1	0.693109	0.392981	NaN	NaN	1	0.000742699	0.0147562	NaN	363.667	0.00493033	0.163948	Not tested
177	FBgn0034535	CG11110	CG11110	Infinity	2	0.473037	8	NaN	0.383034	NaN	NaN	NaN	0.114528	NaN	NaN	385.333	0.0108497	0.164566	negative_RNAi
178	FBgn0035376	CG2083	CG2083	Infinity	Infinity	0.703445	2	NaN	0.357075	NaN	1	0.220872	NaN	0.0140074	NaN	338.75	0.00628556	0.165565	Not tested
179	FBgn0034528	CG11180	CG11180	Infinity	Infinity	0.37531	Infinity	NaN	0.383034	NaN	NaN	NaN	NaN	1	NaN	539.167	0.0109739	0.165699	Not tested
180	FBgn0034667	CG13493	comr	Infinity	Infinity	0.6865	1	NaN	0.413935	NaN	NaN	0.262022	3.43342e-22	1.46843e-05	3.37551e-99	369.667	0.00509926	0.166823	Not tested
181	FBgn0034503	CG13867	MED8	763.544	Infinity	0.48781	6	NaN	0.376986	NaN	1	NaN	9.29068e-18	1	NaN	329.125	0.00639557	0.167117	Not tested
182	FBgn0035922	CG6486	CG6486	Infinity	Infinity	0.480906	2	NaN	0.372238	NaN	NaN	1	0.00203708	0.693279	NaN	338.625	0.00653253	0.169031	Not tested
183	FBgn0038854	CG7044	CG7044	Infinity	2	0.654848	2	NaN	0.383034	NaN	NaN	1	NaN	1	NaN	431.286	0.00852409	0.170107	Not tested
184	FBgn0011281	CG11421	Pbprp3	Infinity	Infinity	0.601631	3	NaN	0.350023	NaN	NaN	1	1.17871e-16	0.0129546	NaN	338	0.00664336	0.170566	Not tested
185	FBgn0035405	CG15812	pfk	Infinity	Infinity	0.705725	1	NaN	0.341169	NaN	NaN	1	0.00324516	0.00256037	NaN	375.5	0.0069143	0.174267	Not tested
186	FBgn0038293	CG6904	CG6904	634.579	13	0.468136	4	NaN	0.389792	NaN	1	1	0.11777	0.203475	NaN	309.222	0.005646	0.175815	Not tested
187	FBgn0034355	CG5226	CG5226	160.156	Infinity	0.581901	3	NaN	0.383034	NaN	1	NaN	0.026837	0.74223	NaN	340.875	0.00735724	0.18017	Not tested
188	FBgn0003383	CG1066	Shab	Infinity	Infinity	NaN	1	NaN	0.382044	NaN	1	1	0.026837	0.0141475	NaN	346.125	0.00737485	0.180401	Not tested
189	FBgn0038328	CG34404	CG34404	Infinity	Infinity	0.390856	24	0.50143	0.383034	NaN	NaN	NaN	NaN	1	NaN	446.143	0.00949027	0.180736	Not tested
190	FBgn0031519	CG3326	CG3326	836.66	Infinity	0.533242	27	NaN	0.383034	NaN	NaN	1	0.000463708	0.978622	NaN	384.5	0.00751907	0.182283	Not tested
191	FBgn0003149	CG5939	Prm	242.652	Infinity	0.503557	7	0.407469	0.373869	NaN	NaN	1	8.38425e-39	0.203475	1.46823e-19	236.5	0.00493903	0.182501	negative
192	FBgn0010263	CG3151	Rbp9	Infinity	Infinity	0.587303	9	0.263913	0.287745	NaN	NaN	1	5.22255e-34	1	5.70759e-109	331	0.00495024	0.182705	negative
193	FBgn0038389	CG5516	CG5516	Infinity	Infinity	0.586447	8	NaN	0.383034	NaN	1	0.217155	NaN	1	NaN	438.75	0.00770364	0.184666	Not tested
194	FBgn0034726	CG11301	Mes4	Infinity	Infinity	0.426632	5	NaN	0.349277	1	NaN	1	0.160457	0.000402961	NaN	307.333	0.00624514	0.185177	Not tested
195	FBgn0011824	CG4038	CG4038	Infinity	Infinity	0.376671	8	NaN	0.389792	NaN	1	1	0.0041098	0.0547167	NaN	400.667	0.00627218	0.185589	Not tested
196	FBgn0019925	CG6202	Surf4	576.726	8	0.469496	4	NaN	0.406501	NaN	1	1	0.0195928	0.9457	NaN	308.778	0.00628855	0.185838	Not tested
197	FBgn0035091	CG3829	CG3829	Infinity	Infinity	0.50999	Infinity	0.536485	0.310344	NaN	1	1	6.33197e-71	1	NaN	375.8	0.00512744	0.18591	Not tested
198	FBgn0035944	CG5021	CG5021	879.204	Infinity	0.452328	2	NaN	0.383034	NaN	1	1	0.0692335	0.686263	NaN	321.444	0.00629576	0.185947	Not tested
199	FBgn0035959	CG4911	CG4911	Infinity	5	0.557431	6	NaN	0.362395	NaN	1	1	NaN	1	NaN	350.625	0.00791814	0.1874	Not tested
200	FBgn0010282	CG10281	TfIIFalpha	Infinity	Infinity	0.609897	2	0.417012	0.421883	1	NaN	0.262022	4.80118e-32	1.0959e-05	NaN	326	0.00529584	0.188901	Not tested
201	FBgn0033058	CG14593	CG14593	6e-25	Infinity	0.601092	Infinity	NaN	0.414985	NaN	NaN	NaN	2.67181e-21	0.968356	NaN	458	0.0102667	0.188918	Not tested
202	FBgn0022986	CG3613	qkr58E-1	Infinity	Infinity	0.558208	5	0.351149	0.342544	NaN	1	1	1.18295e-29	1	NaN	340.5	0.00529694	0.188921	negative
203	FBgn0020509	CG1262	Acp62F	260.768	Infinity	0.581009	3	NaN	0.535407	NaN	NaN	1	3.80445e-37	0.0129546	NaN	361.875	0.00810664	0.189774	Not tested
204	FBgn0035060	CG16932	Eps-15	Infinity	Infinity	0.603957	1	0.698261	0.326174	NaN	NaN	1	1.33548e-19	0.693279	NaN	314.111	0.00656022	0.189918	Not tested
205	FBgn0025878	CG10382	wrapper	Infinity	Infinity	0.651704	1	0.583055	0.353163	NaN	1	1	8.83148e-74	1	4.92199e-289	333.273	0.00541208	0.190172	Not tested
206	FBgn0035915	CG6372	CG6372	Infinity	Infinity	0.414205	11	0.511127	0.375422	NaN	1	1	0.0456745	1	NaN	383.5	0.00547964	0.19211	Not tested
207	FBgn0034706	CG11275	CG11275	Infinity	13	0.537918	5	0.41946	0.397664	NaN	1	1	0.000818941	3.8179e-09	NaN	330.2	0.00611641	0.202808	Not tested
208	FBgn0034542	CG9025	Fem-1	476.717	Infinity	0.543257	8	NaN	0.350446	NaN	NaN	NaN	3.41143e-05	1	NaN	349.714	0.0117256	0.203542	Not tested
209	FBgn0004176	CG3157	gammaTub23C	Infinity	Infinity	0.390501	2	0.413694	0.413697	NaN	1	1	7.77555e-05	0.862198	0	329.455	0.00629396	0.204896	Not tested
210	FBgn0031484	CG3165	CG3165	Infinity	Infinity	0.379947	Infinity	NaN	0.383034	NaN	1	1	NaN	1	NaN	479.125	0.00940061	0.20538	Not tested
211	FBgn0038868	CG5862	CG5862	Infinity	Infinity	0.34368	Infinity	0.920826	0.42645	NaN	1	NaN	NaN	1.46843e-05	NaN	455.625	0.0094066	0.20545	Not tested
212	FBgn0002989	CG3736	okr	Infinity	Infinity	0.407414	2	NaN	0.405973	1	1	1	1.2362e-54	1	0	338.636	0.00640014	0.206593	negative
213	FBgn0038852	CG7056	CG7056	Infinity	Infinity	0.487253	4	NaN	0.384626	NaN	NaN	1	7.18719e-57	0.000402961	NaN	371.875	0.00956881	0.207329	Not tested
214	FBgn0037372	CG2091	CG2091	Infinity	Infinity	0.491004	15	0.355687	0.327133	NaN	1	1	NaN	1	NaN	359	0.00788043	0.208618	Not tested
215	FBgn0034539	CG11159	CG11159	132.499	Infinity	0.624788	Infinity	NaN	0.36904	NaN	NaN	NaN	4.3157e-71	1	NaN	415	0.0122535	0.20862	Not tested
216	FBgn0034497	CG9090	CG9090	Infinity	Infinity	0.533656	3	0.40341	0.331037	NaN	1	NaN	0.00203708	NaN	NaN	318.125	0.00969727	0.208805	Not tested
217	FBgn0052296	CG32296	Mrtf	Infinity	Infinity	NaN	2	NaN	0.400982	NaN	NaN	1	8.50059e-174	1	0	416.25	0.0098451	0.210492	Not tested
218	FBgn0038289	CG6934	CG6934	Infinity	5	0.537667	5	NaN	0.383034	NaN	1	NaN	NaN	1	NaN	388.857	0.0124679	0.210652	Not tested
219	FBgn0025578	CG16914	Lcp9	Infinity	Infinity	0.561556	Infinity	NaN	0.345674	NaN	NaN	1	1.27105e-37	0.0129546	NaN	380.75	0.0101349	0.213763	Not tested
220	FBgn0016132	CG3733	Chd1	Infinity	Infinity	0.445153	2	NaN	0.394556	1	NaN	1	1.12771e-16	0.00201915	NaN	333.667	0.00832764	0.214582	Not tested
221	FBgn0038390	CG5083	Rbf2	Infinity	Infinity	0.537215	7	NaN	0.375164	NaN	1	1	9.61323e-23	1	0	357.5	0.00696361	0.216163	Not tested
222	FBgn0022787	CG4261	Hel89B	Infinity	Infinity	0.596218	5	0.594838	0.372516	1	1	1	8.38197e-18	0.00256037	1.79213e-306	289.833	0.00711285	0.217617	Not tested
223	FBgn0035956	CG5187	Doc2	Infinity	Infinity	0.638508	1	NaN	0.379097	NaN	1	1	1.11397e-51	1	0	354.7	0.00717526	0.219362	Not tested
224	FBgn0037445	CG9727	CG9727	Infinity	Infinity	0.742151	3	NaN	0.383034	NaN	NaN	0.262022	5.43088e-17	1.46843e-05	NaN	388	0.010696	0.219965	negative_RNAi
225	FBgn0037434	CG1249	snRNP2	Infinity	Infinity	0.473359	16	NaN	0.3674	NaN	NaN	1	0.0041098	0.0140074	NaN	364.75	0.0107076	0.220092	Not tested
226	FBgn0040229	CG32025	desert	Infinity	Infinity	NaN	1	NaN	0.366886	NaN	NaN	NaN	NaN	1	NaN	429.8	0.0234277	0.220148	Not tested
227	FBgn0034376	CG15072	CG15072	2.82843e-10	Infinity	0.618054	Infinity	NaN	0.383034	NaN	NaN	NaN	7.30182e-11	NaN	NaN	453	0.0177096	0.220591	negative_RNAi
228	FBgn0031493	CG3605	CG3605	495.191	Infinity	0.508864	30	0.219616	0.353509	NaN	1	1	0.11047	1	NaN	338.3	0.00730498	0.221298	Not tested
229	FBgn0034379	CG15073	CG15073	1.41421e-09	Infinity	0.57691	Infinity	NaN	0.383034	NaN	NaN	NaN	2.62617e-16	1	NaN	454.571	0.0136497	0.221565	Not tested
230	FBgn0025720	CG9204	Ate1	Infinity	Infinity	0.540467	4	NaN	0.375076	NaN	NaN	1	4.57007e-08	0.203475	NaN	356	0.0111371	0.224727	Not tested
231	FBgn0034520	CG13424	CG13424	720.417	Infinity	0.513793	Infinity	NaN	0.383034	NaN	1	NaN	6.0028e-17	0.000402961	NaN	355.75	0.0113903	0.227417	Not tested
232	FBgn0034703	CG3045	CG3045	Infinity	Infinity	0.348847	Infinity	0.626252	0.383034	1	1	1	0.122568	1	NaN	428.273	0.00778252	0.227449	Not tested
233	FBgn0034491	CG11055	CG11055	747.663	Infinity	0.367	Infinity	0.643766	0.383034	NaN	NaN	1	0.0672417	NaN	NaN	408.625	0.0114583	0.228135	Not tested
234	FBgn0034638	CG10433	CG10433	584.808	Infinity	0.531271	3	0.317853	0.344251	NaN	1	NaN	0.230593	1	NaN	317.778	0.00962165	0.230954	Not tested
235	FBgn0034321	CG14502	CG14502	Infinity	Infinity	0.57272	1	NaN	0.383034	NaN	1	NaN	NaN	NaN	NaN	418.667	0.0191658	0.231134	Not tested
236	FBgn0034710	CG3292	CG3292	Infinity	Infinity	0.495399	3	NaN	0.383034	1	NaN	1	2.08557e-38	1	NaN	370.667	0.0096533	0.23134	Not tested
237	FBgn0034723	CG13506	CG13506	Infinity	Infinity	0.593319	Infinity	NaN	0.347406	NaN	1	1	NaN	5.86069e-08	NaN	404	0.0118322	0.232042	Not tested
238	FBgn0034668	CG34368	Fili	Infinity	Infinity	0.557015	16	NaN	0.383034	NaN	NaN	1	2.1009e-11	0.693279	0	378.889	0.009714	0.232077	Not tested
239	FBgn0034558	CG9236	CG9236	Infinity	Infinity	0.506198	3	NaN	0.383034	NaN	NaN	1	3.20693e-10	0.693279	NaN	375.875	0.0118637	0.232368	Not tested
240	FBgn0038872	CG5874	NELF-A	Infinity	Infinity	0.467758	Infinity	NaN	0.383034	NaN	NaN	NaN	9.55717e-23	6.52288e-05	NaN	413.857	0.0149846	0.233355	Not tested
241	FBgn0031492	CG3542	CG3542	Infinity	Infinity	0.406684	Infinity	NaN	0.353509	NaN	1	1	0.00272807	1	NaN	424.556	0.00994763	0.234893	Not tested
242	FBgn0003162	CG9441	Pu	Infinity	Infinity	0.677663	2	0.334238	0.335779	NaN	NaN	1	2.60424e-05	0.203475	0	306.7	0.0082883	0.235404	Not tested
243	FBgn0038845	CG10827	CG10827	Infinity	Infinity	0.602919	3	NaN	0.383034	1	1	1	2.08557e-38	1	NaN	388.7	0.00830552	0.235643	Not tested
244	FBgn0034534	CG9954	maf-S	Infinity	Infinity	0.678997	1	NaN	0.37245	NaN	NaN	NaN	3.73885e-88	1	6.66076e-138	380.75	0.0122337	0.236166	Not tested
245	FBgn0034627	CG9841	EfSec	Infinity	Infinity	0.528337	15	NaN	0.38172	NaN	1	1	0.00119356	0.862198	NaN	380.778	0.0101238	0.236994	Not tested
246	FBgn0038341	CG14869	CG14869	4.74342	14	0.671055	7	NaN	0.383034	NaN	1	1	3.16768e-10	1	NaN	354.778	0.010143	0.237222	Not tested
247	FBgn0034618	CG9485	CG9485	Infinity	Infinity	0.462184	5	0.23231	0.350637	NaN	NaN	1	0.11777	1	NaN	371.889	0.0104395	0.24071	Not tested
248	FBgn0025583	CG18106	IM2	Infinity	Infinity	NaN	Infinity	NaN	0.318848	NaN	NaN	1	0.0362023	0.0129546	NaN	422.429	0.0159599	0.241648	Not tested
249	FBgn0035909	CG6822	ergic53	Infinity	Infinity	NaN	5	0.483771	0.352983	NaN	NaN	1	0.000744852	0.74223	NaN	340.75	0.0129491	0.243348	Not tested
250	FBgn0031522	CG3285	CG3285	Infinity	Infinity	0.544583	19	0.553464	0.362535	NaN	1	1	3.12336e-09	0.9457	NaN	351.8	0.00899747	0.245023	Not tested
251	FBgn0034572	CG9346	CG9346	Infinity	Infinity	0.528422	3	NaN	0.34698	NaN	1	1	0.00201945	1	NaN	381.333	0.0108987	0.246012	Not tested
252	FBgn0034328	CG15066	IM23	Infinity	Infinity	0.552839	Infinity	NaN	0.328188	NaN	1	NaN	7.79315e-15	0.0129546	NaN	369.5	0.0132399	0.246209	Not tested
253	FBgn0027571	CG3523	CG3523	Infinity	Infinity	0.593321	21	0.447556	0.371649	1	NaN	1	0.000463708	1	NaN	392.7	0.00913833	0.246883	Not tested
254	FBgn0035901	CG6745	CG6745	Infinity	Infinity	0.58959	7	0.259724	0.375395	NaN	1	1	NaN	1	NaN	399	0.0109782	0.246918	Not tested
255	FBgn0033067	CG11211	CG11211	963.846	Infinity	0.424812	Infinity	NaN	0.377707	NaN	1	NaN	0.000908333	NaN	NaN	365	0.0167926	0.248531	Not tested
256	FBgn0035946	CG5651	pix	Infinity	Infinity	0.535656	8	0.538912	0.383034	NaN	1	1	0.0041098	0.862198	NaN	388.4	0.00951715	0.251811	Not tested
257	FBgn0034365	CG5335	CG5335	911.592	Infinity	0.432193	Infinity	NaN	0.383034	NaN	NaN	NaN	0.000908333	0.693279	NaN	393.571	0.0173417	0.252978	negative_RNAi
258	FBgn0000356	CG6533	Cp16	Infinity	Infinity	0.658873	1	NaN	0.368312	NaN	NaN	1	6.26982e-53	1	NaN	405.125	0.0140858	0.25435	Not tested
259	FBgn0040726	CG13439	dpr	Infinity	Infinity	NaN	Infinity	NaN	0.366056	NaN	NaN	NaN	1.3743e-07	1.1516e-08	NaN	424.667	0.0228436	0.256213	Not tested
260	FBgn0043070	CG15669	MESK2	Infinity	7	0.658913	6	0.404678	0.288251	NaN	1	1	1	1	0	343.636	0.0101762	0.259278	negative
261	FBgn0038325	CG6194	CG6194	788.188	Infinity	0.586948	Infinity	NaN	0.360568	NaN	1	1	4.60128e-70	1	0	352.4	0.0101305	0.259565	Not tested
262	FBgn0037436	CG10296	Hr83	Infinity	Infinity	0.54266	Infinity	NaN	0.370977	NaN	NaN	1	3.66797e-24	9.62963e-06	NaN	389.5	0.0147768	0.260813	Not tested
263	FBgn0034577	CG10540	cpa	Infinity	Infinity	0.532089	7	NaN	NaN	NaN	1	1	2.29439e-18	1	0	365.778	0.0122569	0.261029	Not tested
264	FBgn0016726	CG10071	RpL29	Infinity	Infinity	0.576353	5	NaN	0.360535	1	1	1	0.0456745	1	NaN	385.3	0.0102819	0.261439	Not tested
265	FBgn0035960	CG4942	CG4942	Infinity	Infinity	0.435438	2	NaN	0.388911	1	NaN	1	1.70194e-17	0.74223	NaN	338.778	0.0123373	0.261889	Not tested
266	FBgn0034583	CG10527	CG10527	861.974	Infinity	0.458017	Infinity	0.187623	0.36993	NaN	1	1	0.301762	1	NaN	380.1	0.0104235	0.263178	Not tested
267	FBgn0011206	CG4760	bol	Infinity	Infinity	0.656839	2	0.445683	0.424384	NaN	NaN	1	5.9672e-35	1.23628e-11	0	368.2	0.0104316	0.263278	negative
268	FBgn0052836	CG34413	CG34413	Infinity	3	NaN	2	NaN	0.383034	NaN	NaN	NaN	1	1	NaN	450.333	0.0239583	0.263428	Not tested
269	FBgn0037371	CG2097	CG2097	39.9875	Infinity	0.633187	7	0.379605	0.353509	NaN	1	1	0.0538447	1	NaN	352.3	0.0104675	0.263716	Not tested
270	FBgn0031488	CG17265	CG17265	Infinity	17	0.509978	5	NaN	0.383034	NaN	1	NaN	NaN	1	NaN	386.429	0.0187905	0.264381	Not tested
271	FBgn0035421	CG12034	CG12034	Infinity	Infinity	0.407005	6	NaN	0.389792	1	1	1	5.41937e-08	0.9457	NaN	359.4	0.0107153	0.266722	Not tested
272	FBgn0038339	CG6118	CG6118	Infinity	Infinity	0.77663	Infinity	NaN	0.339773	NaN	NaN	1	2.03444e-40	3.8179e-09	NaN	426.75	0.0155907	0.268227	Not tested
273	FBgn0026369	CG15667	Sara	Infinity	Infinity	0.516768	1	0.732966	0.382011	1	NaN	NaN	8.97671e-20	0.735872	NaN	283.333	0.0130027	0.268896	Not tested
274	FBgn0038345	CG5213	CG5213	Infinity	Infinity	0.580873	8	NaN	0.34698	NaN	1	1	0.00397974	1	NaN	419.333	0.0131955	0.270888	Not tested
275	FBgn0034697	CG11061	GM130	15.4919	16	0.527596	6	0.530307	0.395528	NaN	NaN	1	0.000355693	1	NaN	345.333	0.0132784	0.271742	Not tested
276	FBgn0035083	CG2803	Tina-1	505.964	Infinity	0.631102	3	0.735642	0.326937	NaN	NaN	1	7.39224e-39	1	NaN	327.222	0.0133216	0.272184	Not tested
277	FBgn0047135	CG32276	CG32276	Infinity	18	NaN	4	NaN	0.383034	NaN	1	1	0.00347482	1	NaN	399.375	0.0160582	0.272393	Not tested
278	FBgn0035954	CG5093	Doc3	Infinity	Infinity	0.521654	1	NaN	0.385755	NaN	1	1	1.11397e-51	1	0	372.5	0.0112395	0.272954	Not tested
279	FBgn0050145	CG30145	Obp57e	836.062	Infinity	NaN	Infinity	NaN	0.364838	NaN	NaN	1	2.52166e-09	0.0129546	NaN	358.714	0.0201244	0.274492	Not tested
280	FBgn0038876	CG5919	CG5919	49.7192	Infinity	0.61399	4	0.379073	0.383034	NaN	1	1	0.0672417	1	NaN	380.7	0.0114514	0.275426	Not tested
281	FBgn0040308	CG1274	Jafrac2	Infinity	Infinity	0.673198	13	0.383472	0.336599	1	1	1	2.58147e-35	1	0	331.25	0.0115389	0.275571	Not tested
282	FBgn0037369	CG2100	CG2100	Infinity	Infinity	0.473193	18	NaN	0.383034	NaN	1	1	0.00201945	1	NaN	445.222	0.0139727	0.278768	Not tested
283	FBgn0061362	CG33785	CG33785	294.958	Infinity	NaN	6	NaN	0.383034	NaN	NaN	NaN	6.0028e-17	1	NaN	398.167	0.0268126	0.281194	Not tested
284	FBgn0034299	CG5757	CG5757	Infinity	Infinity	0.500322	5	NaN	0.383034	1	1	NaN	0.00137062	1	NaN	398.556	0.0142465	0.281486	Not tested
285	FBgn0034314	CG5140	nopo	Infinity	Infinity	0.536542	13	0.42008	0.383034	NaN	1	NaN	4.56275e-09	NaN	NaN	394.25	0.0172039	0.282337	Not tested
286	FBgn0053041	CG12484	CG12484	101.341	Infinity	NaN	Infinity	NaN	0.347406	NaN	NaN	NaN	6.41204e-08	1	NaN	408.167	0.0271258	0.283085	Not tested
287	FBgn0034662	CG13492	CG13492	0.204939	Infinity	0.627539	Infinity	NaN	0.352974	NaN	NaN	1	0.0672417	1	NaN	447.875	0.0173011	0.283164	Not tested
288	FBgn0034356	CG10924	CG10924	Infinity	Infinity	0.493315	5	NaN	0.383034	1	1	NaN	0.00203708	NaN	NaN	369.75	0.0174068	0.284061	Not tested
289	FBgn0013969	CG5519	Gbp	Infinity	Infinity	0.567534	3	0.294266	0.383034	NaN	NaN	NaN	0.00180812	1	NaN	431.375	0.0174358	0.284307	Not tested
290	FBgn0050147	CG30147	Hil	Infinity	Infinity	NaN	3	0.451413	0.343653	NaN	NaN	NaN	0.000908333	1	NaN	381.286	0.0218147	0.286821	Not tested
291	FBgn0042627	CG3524	v(2)k05816	Infinity	Infinity	NaN	5	NaN	0.383034	1	NaN	1	0.000463708	1	0	388.333	0.0148292	0.287178	Not tested
292	FBgn0034603	CG9480	Glycogenin	534.152	Infinity	0.763255	11	0.440168	0.312013	NaN	1	1	1.28566e-38	1	NaN	346	0.0126114	0.28853	Not tested
293	FBgn0035355	CG16985	CG16985	121.692	12	0.74996	3	NaN	0.383034	NaN	1	1	NaN	1	NaN	370.125	0.0179876	0.288936	Not tested
294	FBgn0034634	CG10494	CG10494	Infinity	Infinity	0.591187	10	0.491081	0.383034	NaN	1	1	NaN	1	NaN	451.111	0.015039	0.289196	Not tested
295	FBgn0034651	CG15676	CG15676	Infinity	Infinity	0.584765	26	NaN	0.383034	NaN	1	1	0.000481265	1	NaN	474.111	0.0150393	0.289199	Not tested
296	FBgn0034598	CG4266	CG4266	820.975	Infinity	0.431961	Infinity	0.596466	0.34698	NaN	NaN	1	0.00201945	1	NaN	373.222	0.0151792	0.290536	Not tested
297	FBgn0010403	CG11422	Os-E	Infinity	Infinity	0.626035	Infinity	NaN	0.336766	NaN	NaN	1	3.62246e-11	0.0129546	NaN	417.75	0.018216	0.290831	Not tested
298	FBgn0038361	CG9589	CG9589	Infinity	Infinity	0.462322	3	NaN	0.36142	NaN	1	1	0.0672417	1	NaN	384.889	0.0152113	0.290842	Not tested
299	FBgn0062517	CG16984	CG16984	126.886	Infinity	NaN	6	NaN	0.383034	NaN	NaN	NaN	NaN	1	NaN	436	0.0388837	0.292118	Not tested
300	FBgn0035057	CG3880	CG3880	Infinity	Infinity	0.510988	4	NaN	0.383034	NaN	NaN	NaN	NaN	0.693279	NaN	411.5	0.0287305	0.29261	Not tested
301	FBgn0026441	CG4913	ear	576.014	Infinity	0.526704	1	0.545426	0.398241	NaN	NaN	1	3.7648e-30	1	NaN	365.222	0.0155103	0.293675	Not tested
302	FBgn0033069	CG8335	CG8335	532.92	Infinity	0.554648	Infinity	NaN	0.34698	NaN	NaN	NaN	1.94502e-20	1	NaN	392.571	0.0229371	0.294735	Not tested
303	FBgn0002736	CG9401	mago	Infinity	Infinity	0.469244	3	NaN	0.545719	NaN	1	1	4.30381e-69	1.31835e-09	1.14752e-32	339.3	0.0134127	0.297188	Not tested
304	FBgn0029088	CG2019	disp	Infinity	Infinity	0.46532	1	0.318663	0.46252	1	NaN	1	9.33747e-13	1	0	343.909	0.0135097	0.297331	Not tested
305	FBgn0050420	CG30420	Atf-2	Infinity	Infinity	NaN	2	NaN	0.383034	NaN	1	1	7.58536e-17	1	NaN	419.375	0.0191117	0.298136	Not tested
306	FBgn0038855	CG5745	CG5745	12.49	Infinity	0.456695	6	NaN	0.373013	NaN	1	1	0.301762	1	NaN	352.222	0.0162751	0.300785	Not tested
307	FBgn0038371	CG9597	Pbp45	Infinity	Infinity	0.410893	Infinity	NaN	0.383034	NaN	1	NaN	NaN	1	NaN	499	0.0245023	0.305438	Not tested
308	FBgn0034495	CG11788	CG11788	Infinity	Infinity	0.443754	2	NaN	0.386408	NaN	NaN	NaN	NaN	NaN	NaN	457.4	0.0423204	0.306084	negative_RNAi
309	FBgn0053198	CG33198	pen-2	Infinity	Infinity	NaN	2	NaN	0.365747	NaN	NaN	NaN	0.0887298	0.128593	NaN	382.833	0.0311478	0.306464	Not tested
310	FBgn0050115	CG30115	CG30115	Infinity	21	NaN	10	NaN	0.383034	NaN	1	NaN	5.41937e-08	1	NaN	407.857	0.0247747	0.307263	Not tested
311	FBgn0038292	CG3987	CG3987	Infinity	Infinity	0.632578	Infinity	0.349378	0.327133	NaN	1	NaN	4.85939e-39	1	NaN	411.778	0.0172579	0.309651	Not tested
312	FBgn0040733	CG15068	CG15068	Infinity	Infinity	NaN	Infinity	0.240086	0.350421	NaN	NaN	NaN	NaN	1	NaN	468.167	0.0317343	0.309742	Not tested
313	FBgn0038366	CG4576	CG4576	5.15752	Infinity	0.582578	Infinity	NaN	0.383034	NaN	1	1	NaN	1	NaN	453.125	0.0206268	0.310081	Not tested
314	FBgn0034671	CG13494	CG13494	Infinity	Infinity	0.472341	3	NaN	0.383034	NaN	1	NaN	NaN	1	NaN	430.857	0.0254835	0.311961	Not tested
315	FBgn0040653	CG15231	IM4	Infinity	Infinity	NaN	Infinity	NaN	0.347191	NaN	1	1	0.00239039	0.0129546	NaN	403.25	0.0211312	0.313949	Not tested
316	FBgn0052306	CG32306	CG32306	377.22	Infinity	NaN	Infinity	NaN	0.3449	NaN	1	NaN	NaN	1	NaN	408.833	0.0325009	0.313979	Not tested
317	FBgn0035056	CG9196	CG9196	Infinity	Infinity	0.482721	2	NaN	0.383034	NaN	NaN	NaN	NaN	1	NaN	456	0.0325143	0.314053	Not tested
318	FBgn0035414	CG14965	CG14965	716.24	Infinity	0.522111	Infinity	0.367561	0.379821	NaN	1	1	0.000908333	1	NaN	378.4	0.0150642	0.314141	Not tested
319	FBgn0050401	CG30401	CG30401	679.706	Infinity	NaN	Infinity	NaN	0.37381	NaN	NaN	1	0.00486154	0.00256037	NaN	382	0.0258715	0.314504	Not tested
320	FBgn0038853	CG3421	RhoGAP93B	677.973	3	0.690295	3	0.797603	0.421841	NaN	NaN	1	6.3587e-58	1	0	352.8	0.0151372	0.314865	negative
321	FBgn0034502	CG13871	CG13871	150.599	23	0.570806	12	NaN	0.417639	NaN	NaN	NaN	NaN	1	NaN	429.5	0.0327187	0.315173	negative_RNAi
322	FBgn0037439	CG10286	CG10286	Infinity	Infinity	0.427623	Infinity	0.434512	0.383034	NaN	1	1	NaN	1	NaN	443.889	0.0182369	0.318203	Not tested
323	FBgn0035073	CG16896	CG16896	116.159	Infinity	0.423501	Infinity	NaN	0.394505	NaN	1	1	NaN	1	NaN	446.5	0.0217361	0.318521	Not tested
324	FBgn0034654	CG10306	CG10306	Infinity	6	0.6405	12	NaN	0.406333	NaN	1	0.262022	2.37448e-19	1	NaN	414.889	0.0183944	0.319554	Not tested
325	FBgn0000615	CG8994	exu	Infinity	Infinity	0.711347	2	0.411197	0.495494	NaN	1	1	2.73235e-69	3.8179e-09	0	367.091	0.0158492	0.320926	negative
326	FBgn0035950	CG5288	CG5288	Infinity	Infinity	0.532897	10	0.331569	0.388746	1	1	1	0.000704921	0.862198	NaN	363.636	0.0159153	0.321563	Not tested
327	FBgn0028504	CG12182	CG12182	Infinity	Infinity	0.423406	Infinity	0.439036	0.383034	NaN	NaN	1	NaN	1	NaN	469.375	0.0221574	0.321664	Not tested
328	FBgn0035413	CG14958	CG14958	116.726	Infinity	0.615746	Infinity	NaN	0.351884	NaN	NaN	NaN	NaN	1	NaN	456	0.0342271	0.323333	Not tested
329	FBgn0034498	CG16868	CG16868	745.654	Infinity	0.482923	Infinity	0.397055	0.382092	NaN	1	NaN	NaN	NaN	NaN	342.571	0.027291	0.323634	Not tested
330	FBgn0038865	CG10824	CG10824	Infinity	Infinity	0.480677	Infinity	NaN	0.383034	NaN	1	1	1.64524e-19	0.693279	NaN	407.222	0.0188965	0.323819	Not tested
331	FBgn0034569	CG3221	dgt3	58.7367	Infinity	0.582687	Infinity	0.4268	0.354834	NaN	NaN	NaN	NaN	1	NaN	396.714	0.0277122	0.326292	Not tested
332	FBgn0033056	CG7856	CG7856	Infinity	18	0.558496	12	NaN	0.383034	NaN	NaN	NaN	NaN	1	NaN	453.5	0.0347867	0.326312	Not tested
333	FBgn0035370	CG1240	CG1240	Infinity	Infinity	0.509772	Infinity	0.229438	0.383034	NaN	1	1	NaN	1	NaN	451.667	0.0193282	0.327433	Not tested
334	FBgn0051301	CG31301	CG31301	Infinity	Infinity	NaN	3	NaN	0.383034	NaN	1	1	0.00202683	1	NaN	453.375	0.0229594	0.327555	Not tested
335	FBgn0034486	CG13869	CG13869	Infinity	Infinity	0.63598	1	NaN	0.383034	NaN	NaN	NaN	NaN	1	NaN	516.333	0.035394	0.329516	Not tested
336	FBgn0034377	CG15071	CG15071	651.153	Infinity	0.546548	4	NaN	0.383034	NaN	NaN	NaN	NaN	1	NaN	421.833	0.0356678	0.330952	Not tested
337	FBgn0027608	CG2082	CG2082	309.112	Infinity	0.509145	Infinity	0.406268	0.383034	NaN	NaN	1	1.83744e-22	1	NaN	389.889	0.0197802	0.331168	Not tested
338	FBgn0034709	CG3074	CG3074	164.924	Infinity	0.636067	5	0.322749	0.383034	NaN	1	NaN	0.0672417	NaN	NaN	363.875	0.0236156	0.332289	Not tested
339	FBgn0026077	CG10287	Gasp	Infinity	Infinity	0.567087	Infinity	NaN	0.357234	NaN	1	1	0.000289502	0.0129546	NaN	396	0.0199378	0.332459	Not tested
340	FBgn0034523	CG13434	Nnf1a	198.749	20	0.713005	5	NaN	0.389165	NaN	1	NaN	NaN	NaN	NaN	390.167	0.0360143	0.332759	Not tested
341	FBgn0038304	CG12241	CG12241	Infinity	Infinity	0.577137	6	NaN	0.383034	NaN	NaN	1	1.15855e-11	1	NaN	470.5	0.0237035	0.332917	Not tested
342	FBgn0035947	CG5064	Srp68	Infinity	Infinity	0.551119	8	NaN	NaN	1	1	NaN	0.000704921	1	NaN	398.125	0.0238402	0.333892	Not tested
343	FBgn0034517	CG18066	Cpr57A	Infinity	Infinity	0.526181	5	NaN	0.375825	NaN	1	NaN	NaN	NaN	NaN	388.167	0.0365577	0.335575	Not tested
344	FBgn0034582	CG10531	Cht9	Infinity	Infinity	0.558538	14	NaN	0.383034	NaN	NaN	1	3.37933e-10	1	NaN	479.375	0.0241486	0.336079	Not tested
345	FBgn0040465	CG12767	Dip3	Infinity	Infinity	0.597895	Infinity	NaN	0.320428	NaN	1	NaN	1.11923e-16	1	NaN	449.125	0.0241751	0.336267	Not tested
346	FBgn0034362	CG5323	CG5323	Infinity	Infinity	0.505241	2	NaN	0.383034	NaN	NaN	NaN	NaN	NaN	NaN	434.2	0.0505064	0.337203	Not tested
347	FBgn0000057	CG5124	adp	Infinity	Infinity	NaN	1	NaN	0.368927	NaN	NaN	NaN	0.00164154	0.693279	6.08253e-71	313.286	0.0295593	0.337698	Not tested
348	FBgn0050290	CG30290	CG30290	Infinity	Infinity	NaN	21	NaN	0.383034	1	1	1	NaN	1	NaN	444.875	0.0244289	0.338054	Not tested
349	FBgn0004117	CG4843	Tm2	Infinity	20	0.54416	1	NaN	0.423266	NaN	1	1	1.54355e-08	0.417346	7.56362e-236	321	0.0176583	0.338716	negative
350	FBgn0027497	CG1098	Madm	0.00632456	Infinity	0.57185	Infinity	NaN	0.426595	NaN	1	0.330019	2.08669e-10	1	NaN	436.667	0.0208198	0.339575	Not tested
351	FBgn0035401	CG1291	CG1291	157.607	Infinity	0.44107	Infinity	NaN	0.372238	1	1	1	0.11777	1	NaN	361.6	0.0178063	0.340051	Not tested
352	FBgn0024920	CG3181	Ts	Infinity	Infinity	0.435074	2	NaN	0.367612	1	1	1	0.196045	1	NaN	353	0.017831	0.340274	Not tested
353	FBgn0034564	CG9344	CG9344	569.21	Infinity	0.479086	38	0.552261	0.353509	NaN	1	1	0.11047	1	NaN	353.1	0.0178704	0.340628	Not tested
354	FBgn0037374	CG10978	jagn	Infinity	Infinity	0.471144	Infinity	0.341885	0.383034	NaN	1	1	1.43163e-17	1	NaN	418.5	0.0179206	0.341078	Not tested
355	FBgn0041239	CG30396	Gr58a	Infinity	Infinity	NaN	Infinity	NaN	0.347388	NaN	NaN	1	1.16082e-07	0.034968	NaN	414.857	0.030415	0.342847	Not tested
356	FBgn0034646	CG9862	Rae1	Infinity	Infinity	0.483868	4	0.392275	0.383682	NaN	1	1	0.000197819	0.693279	NaN	365	0.0182048	0.343616	Not tested
357	FBgn0041238	CG13495	Gr58b	422.84	Infinity	0.731286	Infinity	NaN	0.339228	NaN	NaN	1	1.16082e-07	0.034968	NaN	392.875	0.0252776	0.343954	Not tested
358	FBgn0035948	CG5644	CG5644	Infinity	Infinity	0.430765	Infinity	NaN	0.383034	NaN	NaN	1	NaN	0.862198	NaN	458.429	0.0306101	0.344009	Not tested
359	FBgn0000121	CG5962	Arr2	Infinity	Infinity	0.569727	3	0.304234	0.488571	NaN	NaN	1	2.12949e-34	0.927268	0	364.5	0.0182958	0.344422	Not tested
360	FBgn0038354	CG5404	CG5404	23.8118	Infinity	0.655738	2	0.517927	0.383034	NaN	1	1	0.0672417	1	NaN	389.8	0.018594	0.347051	Not tested
361	FBgn0037405	CG1077	CG1077	172.887	Infinity	0.438405	Infinity	NaN	0.392085	NaN	NaN	1	NaN	1	NaN	477.857	0.0315237	0.349399	Not tested
362	FBgn0034674	CG9304	CG9304	Infinity	Infinity	0.553339	Infinity	0.222256	0.383034	NaN	NaN	NaN	NaN	1	NaN	511.143	0.0315357	0.349469	Not tested
363	FBgn0034496	CG9143	CG9143	988.433	Infinity	0.625851	13	NaN	0.34698	NaN	NaN	NaN	0.00137062	NaN	NaN	387.5	0.0398377	0.352112	Not tested
364	FBgn0002715	CG5303	mei-S332	Infinity	Infinity	0.542011	18	NaN	0.560516	NaN	1	1	0.00716964	1.31835e-09	0	412.5	0.0191857	0.352194	Not tested
365	FBgn0020254	CG6831	rhea	554.977	Infinity	0.729848	2	0.401809	0.390041	NaN	1	1	4.86274e-129	1	0	358.364	0.0193511	0.352709	Not tested
366	FBgn0028468	CG5760	rtet	853.815	5	0.631155	2	NaN	0.388693	NaN	1	1	1.74661e-16	0.9457	9.95506e-27	297.9	0.0194386	0.354363	Not tested
367	FBgn0033062	CG7843	CG7843	Infinity	Infinity	0.517034	5	0.480921	0.33859	NaN	NaN	1	0.230593	0.203475	NaN	347.333	0.022867	0.355438	negative
368	FBgn0022985	CG5821	qkr58E-2	Infinity	Infinity	0.588499	Infinity	0.486649	0.341435	NaN	NaN	1	1.18295e-29	1	NaN	426.333	0.022879	0.355529	Not tested
369	FBgn0040321	CG5008	GNBP3	Infinity	Infinity	0.546258	2	NaN	0.405068	NaN	1	1	0.000577328	8.36568e-05	NaN	399.667	0.0230275	0.356646	Not tested
370	FBgn0035090	CG2736	CG2736	Infinity	Infinity	0.550773	Infinity	0.266797	0.375776	NaN	1	1	0.00193478	1	NaN	428.6	0.0201563	0.360426	Not tested
371	FBgn0037447	CG2330	Neurochondrin	Infinity	Infinity	0.57326	Infinity	0.377889	0.383034	NaN	1	1	2.50494e-45	1	NaN	440.3	0.0202781	0.361442	Not tested
372	FBgn0034707	CG5465	MED16	Infinity	Infinity	0.62103	Infinity	NaN	0.365781	NaN	1	1	6.20833e-20	0.735872	NaN	413.556	0.0239786	0.3637	Not tested
373	FBgn0031516	CG9663	CG9663	Infinity	Infinity	0.665189	4	0.264213	0.383034	NaN	1	1	0.000867446	0.978622	NaN	396.3	0.0205792	0.363938	Not tested
374	FBgn0034695	CG13503	Vrp1	Infinity	Infinity	0.614523	1	0.518635	0.395137	NaN	1	1	1.24077e-27	1	NaN	427	0.0205886	0.364016	Not tested
375	FBgn0034494	CG10444	CG10444	0.144222	Infinity	0.529697	Infinity	0.757235	0.361341	NaN	1	1	0.0240409	0.74223	NaN	336.8	0.0206579	0.364586	Not tested
376	FBgn0017579	CG6253	RpL14	534.79	Infinity	0.663005	9	NaN	0.361261	1	NaN	1	0.000704921	1	0	337.9	0.0207295	0.365175	Not tested
377	FBgn0037384	CG10981	CG10981	458.258	Infinity	0.647252	Infinity	NaN	0.383034	NaN	1	1	0.0013599	0.0140074	NaN	419	0.0245697	0.368	Not tested
378	FBgn0021847	CG8325	l(2)k14710	Infinity	Infinity	NaN	2	NaN	0.381998	NaN	1	NaN	NaN	1	NaN	427.833	0.0431591	0.368107	Not tested
379	FBgn0034346	CG12263	CG12263	Infinity	Infinity	0.385052	Infinity	0.577061	0.383034	NaN	NaN	NaN	0.196045	1	NaN	507.5	0.0289429	0.368196	Not tested
380	FBgn0038386	CG5478	CG5478	Infinity	Infinity	0.478431	16	NaN	0.383034	NaN	1	NaN	NaN	1	NaN	468.143	0.0352282	0.370385	Not tested
381	FBgn0034513	CG13423	CG13423	Infinity	13	0.60176	5	NaN	0.383034	NaN	NaN	NaN	0.0672417	1	NaN	458.857	0.0352889	0.370718	Not tested
382	FBgn0038324	CG5038	CG5038	Infinity	Infinity	0.444318	Infinity	NaN	0.383034	NaN	1	1	0.0685844	0.0335671	NaN	434.333	0.0249851	0.370984	Not tested
383	FBgn0035953	CG5087	CG5087	443.847	Infinity	0.610233	3	NaN	0.372471	NaN	1	1	0.0685844	1	NaN	383.889	0.0251707	0.372308	Not tested
384	FBgn0034720	CG11206	CG11206	820.975	Infinity	0.71705	Infinity	0.629716	0.383034	NaN	1	0.18386	1.62813e-13	1	NaN	430.6	0.0217345	0.373312	Not tested
385	FBgn0031483	CG9641	CG9641	Infinity	Infinity	0.547514	3	NaN	0.383034	NaN	1	NaN	NaN	1	NaN	458.857	0.0358088	0.373555	Not tested
386	FBgn0034611	CG10069	CG10069	Infinity	Infinity	0.451225	11	NaN	0.383034	NaN	1	1	0.0738959	0.9457	NaN	406.111	0.0254445	0.374251	Not tested
387	FBgn0050287	CG30287	CG30287	Infinity	Infinity	NaN	31	NaN	0.370338	NaN	NaN	1	8.2279e-12	1	NaN	454.143	0.0363723	0.376605	Not tested
388	FBgn0031523	CG15408	CG15408	976.217	Infinity	0.575006	20	NaN	0.383034	NaN	NaN	1	0.0738959	0.9457	NaN	427.125	0.0311261	0.38178	Not tested
389	FBgn0038387	CG5268	blp	389.872	Infinity	0.624352	Infinity	NaN	0.406794	NaN	1	1	3.80481e-36	7.25152e-08	3.23034e-182	380.6	0.0228236	0.38187	Not tested
390	FBgn0037376	CG2051	CG2051	Infinity	Infinity	0.443465	4	0.282177	0.383034	NaN	1	NaN	0.196045	1	NaN	404.667	0.0265419	0.381909	Not tested
391	FBgn0035420	CG14967	CG14967	142.653	Infinity	0.479409	Infinity	0.556479	0.383034	NaN	NaN	NaN	NaN	1	NaN	428.143	0.0374519	0.382369	Not tested
392	FBgn0038866	CG5810	CG5810	Infinity	Infinity	0.584438	Infinity	NaN	0.383034	NaN	NaN	1	8.78662e-40	0.693279	NaN	455.75	0.0312236	0.382373	Not tested
393	FBgn0038877	CG3308	CG3308	531.977	Infinity	0.483433	53	0.387835	0.370464	NaN	NaN	1	0.00298914	1	4.85096e-107	323.2	0.0230047	0.383269	Not tested
394	FBgn0024939	CG1263	RpL8	Infinity	Infinity	0.644857	8	0.580894	0.358411	1	1	1	0.000704921	1	NaN	384.818	0.0231436	0.383428	Not tested
395	FBgn0040736	CG16844	IM3	Infinity	Infinity	NaN	Infinity	0.550482	0.36824	NaN	NaN	1	7.79315e-15	0.0129546	NaN	389.25	0.0315174	0.384154	Not tested
396	FBgn0061361	CG33786	CG33786	185.968	Infinity	NaN	6	NaN	0.383034	NaN	NaN	1	0.0672417	1	NaN	434.143	0.0382359	0.386495	Not tested
397	FBgn0033050	CG7865	PNGase	342.929	Infinity	0.55433	1	0.586259	0.446514	NaN	1	1	0.0672417	0.203475	NaN	356.8	0.0235582	0.387501	Not tested
398	FBgn0034685	CG42257	CG42257	908.295	Infinity	0.452503	Infinity	NaN	0.383034	NaN	1	1	NaN	1	NaN	436.25	0.0323857	0.389357	Not tested
399	FBgn0034656	CG17922	CG17922	Infinity	Infinity	0.536564	Infinity	NaN	0.383034	NaN	1	1	3.78098e-14	0.74223	NaN	430.667	0.0280903	0.392391	Not tested
400	FBgn0000047	CG5178	Act88F	886.002	Infinity	0.452881	5	NaN	0.503351	NaN	NaN	1	0.0456745	0.862198	0	365.556	0.0281018	0.392468	Not tested
401	FBgn0034329	CG18108	IM1	Infinity	Infinity	NaN	Infinity	NaN	0.362296	NaN	1	1	0.0362023	0.0129546	NaN	419	0.0333489	0.39503	Not tested
402	FBgn0026634	CG6177	ldlCp	6.73498	Infinity	0.705677	3	NaN	0.374543	NaN	1	1	0.0825031	0.92842	NaN	361.333	0.0285752	0.3956	Not tested
403	FBgn0034666	CG9294	CG9294	Infinity	Infinity	0.509312	21	NaN	0.345297	NaN	NaN	1	0.0672417	1	NaN	440.25	0.0335337	0.396108	Not tested
404	FBgn0063493	CG17531	GstE7	Infinity	5	NaN	3	NaN	0.390446	1	NaN	NaN	0.0672417	1	NaN	419.429	0.0401653	0.396434	Not tested
405	FBgn0035410	CG14964	CG14964	784.857	Infinity	0.645994	Infinity	NaN	0.324597	NaN	NaN	1	7.43937e-10	1	NaN	437	0.033713	0.397149	Not tested
406	FBgn0026582	CG9418	CG9418	Infinity	Infinity	0.61943	12	0.506504	0.367027	NaN	1	1	8.36363e-34	1	1.97153e-123	367.636	0.0250009	0.397338	Not tested
407	FBgn0050422	CG12196	egg	272.333	Infinity	NaN	Infinity	NaN	NaN	NaN	NaN	NaN	NaN	NaN	NaN	485.667	0.130911	0.397965	Not tested
408	FBgn0035085	CG3770	CG3770	Infinity	Infinity	0.60877	Infinity	0.354674	0.366732	NaN	NaN	NaN	1.13421e-20	1	NaN	451.625	0.0340411	0.399046	Not tested
409	FBgn0052484	CG32484	Sk2	Infinity	Infinity	NaN	Infinity	NaN	0.382828	1	NaN	1	2.10212e-59	1	NaN	429.875	0.0342167	0.400056	Not tested
410	FBgn0040502	CG8343	CG8343	Infinity	Infinity	0.449828	Infinity	0.399144	0.371672	NaN	NaN	NaN	0.000908333	NaN	NaN	403.429	0.0410139	0.400714	Not tested
411	FBgn0035934	CG5751	TrpA1	Infinity	Infinity	0.605242	Infinity	NaN	0.359889	NaN	NaN	1	2.72776e-05	0.0335671	NaN	434.375	0.0344609	0.401456	Not tested
412	FBgn0035932	CG13308	CG13308	51.1664	Infinity	0.601586	Infinity	NaN	0.383034	NaN	NaN	NaN	NaN	1	NaN	518.167	0.0506768	0.401881	Not tested
413	FBgn0011509	CG33162	SrpRbeta	Infinity	Infinity	0.490956	9	NaN	0.354868	NaN	NaN	NaN	0.000380386	1	1.116e-245	374.125	0.0347023	0.402834	negative
414	FBgn0034560	CG9235	CG9235	310.032	Infinity	0.50339	Infinity	NaN	0.383034	NaN	NaN	1	0.000463708	1	NaN	443.75	0.0349475	0.404227	Not tested
415	FBgn0034644	CG10082	CG10082	Infinity	Infinity	0.485458	Infinity	0.276166	0.383034	NaN	1	1	0.0672417	1	NaN	451.4	0.0259735	0.40527	Not tested
416	FBgn0025865	CG3637	Cortactin	Infinity	Infinity	0.549098	1	NaN	0.404415	NaN	1	1	6.07158e-64	1	7.86287e-111	393.2	0.0260433	0.405767	Not tested
417	FBgn0034364	CG5493	CG5493	Infinity	Infinity	0.566928	14	NaN	0.383034	1	1	NaN	0.0672417	1	NaN	449.111	0.0307091	0.409328	Not tested
418	FBgn0052351	CG32351	CG32351	Infinity	Infinity	NaN	10	NaN	0.383034	NaN	NaN	1	0.0456745	1	NaN	520.143	0.0430497	0.410766	Not tested
419	FBgn0038384			Infinity	Infinity	0.434726	Infinity	NaN	0.383034	NaN	NaN	NaN	NaN	1	NaN	546.333	0.0527949	0.410854	Not tested
420	FBgn0026189	CG7740	prominin-like	Infinity	Infinity	0.544178	Infinity	NaN	0.363515	NaN	NaN	1	0.0246647	0.0140146	NaN	430.875	0.036155	0.411002	Not tested
421	FBgn0034378	CG18604	CG18604	Infinity	Infinity	0.438659	Infinity	NaN	0.383034	NaN	1	NaN	NaN	1	NaN	503.286	0.0435972	0.413419	Not tested
422	FBgn0034609	CG34397	Rgk3	Infinity	Infinity	0.487764	Infinity	NaN	0.383034	NaN	NaN	1	3.16768e-10	0.862198	NaN	446	0.0366083	0.413508	Not tested
423	FBgn0035898	CG6915	CG6915	Infinity	Infinity	0.502959	Infinity	NaN	0.383034	NaN	NaN	1	4.78404e-13	0.693279	NaN	443.125	0.0367795	0.41445	Not tested
424	FBgn0033051	CG7863	dream	Infinity	Infinity	0.627913	Infinity	NaN	0.352202	NaN	1	NaN	1.69269e-28	1	0	419	0.0315539	0.414595	Not tested
425	FBgn0040279	CG1155	Osi14	Infinity	Infinity	0.546232	Infinity	NaN	0.340779	NaN	1	1	NaN	1	NaN	456.5	0.0369635	0.415459	Not tested
426	FBgn0034576	CG9350	CG9350	Infinity	Infinity	0.440416	Infinity	NaN	0.383034	NaN	NaN	NaN	NaN	NaN	NaN	531.6	0.0747391	0.416177	Not tested
427	FBgn0003114	CG9183	plu	Infinity	19	0.757593	1	NaN	0.56252	NaN	NaN	1	1.37241e-24	0.693279	2.25281e-26	384.889	0.0319992	0.417336	Not tested
428	FBgn0028738	CG18105	ETH	Infinity	Infinity	0.414412	2	NaN	0.410686	NaN	NaN	NaN	2.33057e-21	1	7.13661e-67	405.875	0.0373166	0.417386	Not tested
429	FBgn0038300	CG4203	CG4203	Infinity	Infinity	0.470485	Infinity	NaN	0.383034	NaN	NaN	NaN	NaN	0.693279	NaN	481.5	0.0545722	0.418216	Not tested
430	FBgn0035079	CG34405	NaCP60E	Infinity	13	0.693072	2	NaN	0.383034	NaN	1	NaN	NaN	1	NaN	437.429	0.0447813	0.419086	Not tested
431	FBgn0052352	CG32352	CG32352	198.942	Infinity	NaN	3	0.35039	0.421953	NaN	NaN	NaN	NaN	1	NaN	426.333	0.0548086	0.419184	Not tested
432	FBgn0035907	CG6662	CG6662	Infinity	Infinity	0.602459	Infinity	0.372808	0.383034	NaN	1	1	0.0456745	1	NaN	486.9	0.02877	0.424567	Not tested
433	FBgn0034617	CG9754	CG9754	408.947	Infinity	0.554033	Infinity	0.39227	0.383034	NaN	1	NaN	NaN	1	NaN	423	0.0387544	0.425115	Not tested
434	FBgn0050286	CG30286	CG30286	447.711	Infinity	NaN	Infinity	NaN	0.370338	NaN	NaN	1	8.2279e-12	1	NaN	421.571	0.0461491	0.425517	Not tested
435	FBgn0038313	CG4338	CG4338	Infinity	Infinity	0.422715	Infinity	0.63008	0.383034	NaN	NaN	1	NaN	1	NaN	484.125	0.0391508	0.427213	Not tested
436	FBgn0037398	CG15580	CG15580	Infinity	15	0.638549	15	NaN	0.383034	NaN	NaN	NaN	NaN	1	NaN	498	0.0569185	0.427711	Not tested
437	FBgn0034311	CG5134	MED9	Infinity	18	0.486423	4	NaN	0.383034	NaN	1	NaN	0.243873	1	NaN	401.375	0.0395034	0.429068	Not tested
438	FBgn0034563	CG15649	CG15649	Infinity	Infinity	0.528967	6	NaN	0.383034	NaN	NaN	NaN	NaN	1	NaN	506.833	0.0572807	0.429155	Not tested
439	FBgn0038363	CG18505	Acyp2	Infinity	Infinity	0.60922	6	NaN	0.316919	1	NaN	1	0.301762	1	NaN	422.111	0.0340484	0.429639	Not tested
440	FBgn0000246	CG17604	c(3)G	0.364692	Infinity	NaN	7	NaN	0.431598	NaN	NaN	NaN	0.000818661	1	NaN	487.5	0.0582118	0.432841	Not tested
441	FBgn0038323	CG6196	CG6196	725.948	15	0.672823	15	NaN	0.383034	NaN	1	1	NaN	1	NaN	402.625	0.0404062	0.43377	Not tested
442	FBgn0034586	CG34396	CG34396	Infinity	Infinity	0.53953	5	NaN	0.383034	NaN	NaN	NaN	NaN	1	NaN	505.167	0.058777	0.43506	Not tested
443	FBgn0025573	CG3245	PpN58A	Infinity	Infinity	0.525498	4	0.682391	0.303824	NaN	NaN	1	0.114528	1	NaN	401.111	0.0351074	0.435808	Not tested
444	FBgn0037435	CG18048	CG18048	Infinity	Infinity	0.45679	Infinity	NaN	0.383034	NaN	1	1	NaN	1	NaN	488.5	0.041121	0.437444	Not tested
445	FBgn0037381	CG10999	CG10999	597.495	Infinity	0.509693	Infinity	0.483142	0.383034	NaN	1	NaN	NaN	1	NaN	421.125	0.0412508	0.438107	Not tested
446	FBgn0046297	CG9284	CG9284	Infinity	Infinity	NaN	Infinity	0.537509	0.338136	NaN	1	NaN	NaN	1	NaN	453.857	0.0489832	0.438465	Not tested
447	FBgn0038296	CG6752	CG6752	Infinity	Infinity	0.551001	Infinity	NaN	0.376755	NaN	1	1	0.0013599	0.0140074	4.17583e-163	382	0.0309032	0.438476	Not tested
448	FBgn0034693	CG11073	CG11073	946.573	Infinity	0.520552	Infinity	0.35493	0.383034	NaN	NaN	NaN	NaN	1	NaN	451.286	0.0499591	0.442811	Not tested
449	FBgn0031485	CG9643	CG9643	Infinity	Infinity	0.575469	Infinity	NaN	0.383034	NaN	1	1	9.17273e-14	1	NaN	492.667	0.0365189	0.443843	Not tested
450	FBgn0034381	CG15088	CG15088	Infinity	Infinity	0.631763	4	NaN	0.383034	NaN	NaN	NaN	0.00962065	0.74223	NaN	466.286	0.0501971	0.443862	Not tested
451	FBgn0051562	CG31562	CG31562	Infinity	Infinity	NaN	5	NaN	0.383034	NaN	NaN	1	NaN	1	NaN	514.833	0.0611196	0.444116	Not tested
452	FBgn0034716	CG3380	Oatp58Dc	102.499	Infinity	0.623086	Infinity	0.492701	0.383034	NaN	1	1	0.0738959	1	NaN	449.1	0.0318258	0.444294	Not tested
453	FBgn0033075	CG12110	Pld	938.616	Infinity	0.641511	1	NaN	0.395135	1	1	1	5.41937e-08	1	NaN	394.2	0.0318284	0.44431	negative
454	FBgn0031479	CG3083	Prx6005	Infinity	Infinity	0.435012	20	NaN	0.394438	1	NaN	1	7.14199e-05	1	NaN	440.889	0.0366852	0.444777	Not tested
455	FBgn0035367	CG12187	CG12187	Infinity	Infinity	0.578937	Infinity	NaN	0.383034	NaN	1	1	0.000818941	1	NaN	507.778	0.0366865	0.444784	Not tested
456	FBgn0003227	CG31293	rec	Infinity	Infinity	NaN	2	NaN	0.450311	1	NaN	1	0.000982448	0.00201915	NaN	403.625	0.042675	0.44529	negative
457	FBgn0053097	CG33097	CG33097	572.416	Infinity	NaN	Infinity	NaN	0.383034	NaN	1	1	4.70182e-06	1	NaN	450.375	0.0429056	0.446438	Not tested
458	FBgn0050122	CG30122	CG30122	Infinity	Infinity	NaN	8	NaN	0.383034	NaN	NaN	NaN	3.32308e-05	1	NaN	516.5	0.0619763	0.447372	Not tested
459	FBgn0035076	CG10142	Ance-5	Infinity	Infinity	0.561582	Infinity	0.434545	0.368754	NaN	NaN	1	0.0240409	1	NaN	463.111	0.0372148	0.447729	Not tested
460	FBgn0034694	CG6613	CG6613	657.699	Infinity	0.553807	Infinity	NaN	0.383034	NaN	NaN	1	4.56275e-09	1	NaN	462.375	0.0432097	0.447946	Not tested
461	FBgn0038846	CG5697	CG5697	708.52	Infinity	0.485215	Infinity	NaN	0.383034	NaN	NaN	NaN	NaN	1	NaN	486.167	0.0624461	0.449145	Not tested
462	FBgn0037383	CG2023	CG2023	Infinity	Infinity	0.501437	Infinity	NaN	0.383034	NaN	NaN	1	1.79751e-35	1	NaN	485.75	0.0434813	0.449287	Not tested
463	FBgn0034290	CG5773	CG5773	Infinity	Infinity	0.470093	Infinity	NaN	0.364093	NaN	1	NaN	NaN	1	NaN	459.714	0.0519115	0.451343	Not tested
464	FBgn0034368	CG5482	CG5482	Infinity	Infinity	0.484283	Infinity	0.579808	0.354729	NaN	1	NaN	0.000463708	NaN	NaN	390.125	0.0439008	0.451347	Not tested
465	FBgn0037417	CG15593	Osi10	Infinity	Infinity	0.522273	Infinity	NaN	0.343328	NaN	NaN	1	NaN	1	NaN	480.286	0.052224	0.452688	Not tested
466	FBgn0038307	CG4247	mRpS10	Infinity	Infinity	0.465517	Infinity	NaN	0.372024	NaN	1	1	0.0842389	0.203475	NaN	410.444	0.0384005	0.454238	Not tested
467	FBgn0034554	CG15227	CG15227	Infinity	Infinity	0.607004	Infinity	NaN	0.383034	NaN	1	1	0.000463708	1	NaN	515.889	0.0384046	0.454261	Not tested
468	FBgn0038859	CG17284	Obp93a	442.719	Infinity	0.445433	Infinity	NaN	0.384652	NaN	NaN	NaN	0.0014221	1	NaN	485.429	0.0528162	0.455224	Not tested
469	FBgn0038312	CG4334	CG4334	Infinity	Infinity	0.503586	3	NaN	0.383034	NaN	1	1	0.0738959	1	NaN	443.222	0.0386061	0.455353	Not tested
470	FBgn0027657	CG9734	glob1	Infinity	9	0.407003	5	0.717196	0.463974	NaN	NaN	1	0.255042	1	NaN	439.222	0.0389103	0.456996	Not tested
471	FBgn0034372	CG5469	Gint3	752.33	Infinity	0.518211	5	0.651935	0.383034	NaN	1	NaN	0.000818941	1	NaN	375	0.0390036	0.457497	Not tested
472	FBgn0038321	CG6218	CG6218	Infinity	Infinity	0.557597	Infinity	NaN	0.37774	1	1	1	0.0672417	1	NaN	445.1	0.0341165	0.458263	Not tested
473	FBgn0034669	CG34368	Fili	190.51	Infinity	0.659483	Infinity	NaN	0.383034	NaN	NaN	1	NaN	0.693279	NaN	457.857	0.0538964	0.459802	Not tested
474	FBgn0035936	CG4999	Tsp66E	700	Infinity	NaN	Infinity	0.663443	0.322897	NaN	1	1	1.08051e-10	1	NaN	370.444	0.0398903	0.462228	Not tested
475	FBgn0034725	CG6044	CG6044	Infinity	Infinity	0.741046	1	0.490726	0.383034	NaN	1	1	NaN	1	NaN	454.222	0.0398911	0.462232	Not tested
476	FBgn0038360	CG9590	CG9590	Infinity	Infinity	0.501479	Infinity	NaN	0.36142	NaN	1	1	NaN	1	NaN	456	0.0462743	0.462759	Not tested
477	FBgn0031494	CG17219	CG17219	Infinity	Infinity	0.509628	Infinity	NaN	0.354834	NaN	1	1	NaN	1	NaN	454.625	0.0462841	0.462805	Not tested
478	FBgn0031500	CG17221	CG17221	Infinity	Infinity	0.594831	Infinity	0.595808	0.383034	NaN	1	1	0.000908333	1	NaN	486.6	0.0349732	0.463322	Not tested
479	FBgn0035399	CG14955	CG14955	Infinity	Infinity	0.476487	Infinity	NaN	0.383034	NaN	1	1	0.0523535	1	NaN	491.667	0.040227	0.464005	Not tested
480	FBgn0037395	CG10280	CG10280	Infinity	Infinity	0.574443	14	NaN	0.383034	NaN	NaN	1	0.0672417	1	NaN	516.625	0.0466568	0.464561	Not tested
481	FBgn0052284	CG32284	CG32284	985.901	Infinity	NaN	Infinity	NaN	0.383034	NaN	1	1	0.000289502	1	NaN	466	0.0466596	0.464574	Not tested
482	FBgn0035943	CG5653	CG5653	Infinity	Infinity	0.469566	Infinity	NaN	0.361522	NaN	NaN	1	0.0672417	1	NaN	477.25	0.0469384	0.465881	Not tested
483	FBgn0034351	CG5190	CG5190	Infinity	Infinity	0.626867	4	0.534821	0.383034	NaN	1	NaN	NaN	NaN	NaN	439	0.0553939	0.466046	Not tested
484	FBgn0002920	CG34405	NaCP60E	654.217	Infinity	0.562898	5	0.627071	0.391904	NaN	NaN	1	1.99008e-10	0.74223	NaN	368.778	0.0406172	0.466052	Not tested
485	FBgn0034612	CG10505	CG10505	Infinity	Infinity	0.566301	Infinity	NaN	0.383034	NaN	NaN	1	0.000867446	0.978622	NaN	490.25	0.0470475	0.466391	Not tested
486	FBgn0035955	CG5194	CG5194	Infinity	Infinity	0.721757	1	0.402524	0.372471	NaN	NaN	NaN	NaN	1	NaN	445.714	0.055656	0.467127	Not tested
487	FBgn0050118	CG30118	CG30118	Infinity	Infinity	NaN	Infinity	NaN	0.343912	NaN	1	NaN	NaN	NaN	NaN	472.6	0.0933294	0.467335	Not tested
488	FBgn0034579	CG9353	mRpL54	Infinity	Infinity	0.44	3	NaN	0.383034	NaN	NaN	1	0.237912	1	NaN	458.5	0.0473137	0.467632	Not tested
489	FBgn0038344	CG5205	CG5205	Infinity	Infinity	0.46035	8	0.853195	0.363418	1	1	1	0.0041098	1	NaN	356.364	0.0363993	0.470672	Not tested
490	FBgn0046763	CG17278	CG17278	Infinity	Infinity	NaN	Infinity	NaN	0.341127	NaN	NaN	1	NaN	1	NaN	516.167	0.0684389	0.47103	Not tested
491	FBgn0034595	CG15657	CG15657	Infinity	Infinity	0.448303	Infinity	NaN	0.383034	NaN	NaN	NaN	NaN	1	NaN	550	0.0685064	0.471269	Not tested
492	FBgn0050295	CG30295	Ipk1	Infinity	Infinity	NaN	Infinity	0.537609	0.377109	NaN	1	1	0.0672417	0.0654151	NaN	417.444	0.0416413	0.47136	Not tested
493	FBgn0053282	CG33282	CG33282	219.089	Infinity	NaN	Infinity	NaN	0.383034	NaN	NaN	1	0.0738959	0.9457	NaN	449.143	0.0569645	0.472474	Not tested
494	FBgn0050153	CG13425	bl	Infinity	Infinity	NaN	Infinity	NaN	0.343912	NaN	NaN	NaN	NaN	1	NaN	550.8	0.0961035	0.474429	Not tested
495	FBgn0034623	CG9822	CG9822	691.375	Infinity	0.612026	Infinity	NaN	0.38172	NaN	1	1	NaN	1	NaN	451.625	0.0488106	0.474522	Not tested
496	FBgn0037382	CG2031	Hpr1	379.595	Infinity	0.5565	8	0.456682	0.425358	NaN	1	1	7.38022e-09	1	NaN	404.9	0.0369838	0.474869	Not tested
497	FBgn0053200	CG33200	ventrally-expressed-protein-D	Infinity	Infinity	NaN	Infinity	NaN	0.349155	NaN	NaN	NaN	1.1191e-17	1	NaN	491.167	0.0695346	0.474891	Not tested
498	FBgn0029147	CG6698	NtR	Infinity	Infinity	0.668647	1	NaN	0.383034	NaN	1	1	0.0738959	1	NaN	479.667	0.0425105	0.475795	Not tested
499	FBgn0034366	CG5489	Atg7	988.433	Infinity	0.43931	11	NaN	0.42401	1	NaN	NaN	3.16768e-10	1	NaN	402.5	0.0491191	0.475924	Not tested
500	FBgn0038388	CG4287	CG4287	Infinity	6	0.600619	6	NaN	0.383034	NaN	1	NaN	NaN	1	1.83027e-34	385.25	0.0492321	0.476436	Not tested
501	FBgn0033055	CG7861	CG7861	Infinity	Infinity	0.548174	Infinity	NaN	0.372238	NaN	1	NaN	0.0523535	0.693279	NaN	436.375	0.0493986	0.477189	Not tested
502	FBgn0038297	CG4196	CG4196	Infinity	Infinity	0.46672	Infinity	0.591575	0.383034	NaN	NaN	1	0.0293319	1	NaN	484.667	0.042803	0.477273	Not tested
503	FBgn0035078	CG2857	CG2857	Infinity	Infinity	0.558521	Infinity	NaN	0.383034	NaN	NaN	1	0.00595983	0.74223	NaN	489.125	0.0495715	0.477969	Not tested
504	FBgn0035360	CG1246	CG1246	219.527	Infinity	0.626641	Infinity	NaN	0.383034	NaN	1	NaN	NaN	1	NaN	493.857	0.0585023	0.478651	Not tested
505	FBgn0034658	CG7975	Grx-1	Infinity	Infinity	0.470606	Infinity	NaN	0.383034	NaN	1	1	0.0672417	1	NaN	492.667	0.0433424	0.479981	Not tested
506	FBgn0034665	CG4372	CG4372	Infinity	Infinity	0.581975	Infinity	NaN	0.352974	1	NaN	1	0.0672417	1	NaN	458.667	0.0433562	0.48005	Not tested
507	FBgn0031526	CG8838	CG8838	662.571	Infinity	0.580739	Infinity	0.541668	0.383034	NaN	1	NaN	NaN	1	NaN	451.875	0.0501153	0.480409	Not tested
508	FBgn0037440	CG1041	CG1041	Infinity	Infinity	0.474068	6	0.507412	0.383034	NaN	NaN	1	0.0842389	1	NaN	444	0.0434653	0.480595	Not tested
509	FBgn0004584	CG3178	Rrp1	Infinity	Infinity	0.429159	3	0.622544	0.426536	NaN	1	1	0.00621926	0.0140074	NaN	386.6	0.0380642	0.480893	Not tested
510	FBgn0051559	CG31559	CG31559	443.847	Infinity	NaN	Infinity	NaN	0.383034	NaN	1	1	0.0523535	1	NaN	469.375	0.0504307	0.481817	Not tested
511	FBgn0034688	CG11474	CG11474	Infinity	Infinity	0.481069	Infinity	NaN	0.383034	NaN	1	1	NaN	1	NaN	496	0.0505282	0.482251	Not tested
512	FBgn0035388	CG2162	CG2162	Infinity	Infinity	0.49867	Infinity	0.369982	0.383034	NaN	1	NaN	NaN	1	NaN	469.25	0.0505781	0.482472	Not tested
513	FBgn0041240	CG13441	Gr57a	Infinity	Infinity	0.628549	Infinity	NaN	0.354279	NaN	NaN	1	1.16082e-07	0.968356	NaN	454.25	0.0507132	0.483072	Not tested
514	FBgn0035375	CG2103	pgant6	Infinity	Infinity	0.48638	2	0.603944	0.393468	1	1	1	0.114528	0.0140146	NaN	362.727	0.0386485	0.483221	Not tested
515	FBgn0034641	CG10080	CG10080	Infinity	Infinity	0.495068	Infinity	0.352256	0.383034	NaN	NaN	1	NaN	NaN	NaN	459.286	0.0597209	0.483466	Not tested
516	FBgn0035924	CG6576	CG6576	913.783	30	0.672757	8	NaN	0.383034	NaN	NaN	NaN	NaN	1	NaN	437.667	0.0722618	0.484324	Not tested
517	FBgn0035059	CG3894	CG3894	Infinity	Infinity	0.639222	5	NaN	0.383034	NaN	NaN	1	2.25065e-08	1	NaN	494.375	0.0510092	0.484382	Not tested
518	FBgn0003150	CG9327	Pros29	Infinity	Infinity	0.590374	6	NaN	0.336976	NaN	NaN	1	0.0685844	0.0140074	5.01112e-78	355.444	0.0442983	0.484721	Not tested
519	FBgn0034590	CG30388	Magi	Infinity	Infinity	0.495301	2	NaN	0.41419	1	NaN	1	1.08051e-10	1	0	383.6	0.0388793	0.485358	Not tested
520	FBgn0050263	CG30263	CG30263	Infinity	Infinity	NaN	13	NaN	0.383034	NaN	NaN	NaN	NaN	1	NaN	574	0.100858	0.486299	Not tested
521	FBgn0038294	CG6803	Mf	65.582	Infinity	0.596675	Infinity	NaN	0.416032	NaN	1	NaN	1.53808e-52	1	NaN	475	0.051821	0.487947	Not tested
522	FBgn0035949	CG13314	CG13314	862.554	Infinity	0.473368	Infinity	NaN	0.383034	NaN	NaN	NaN	NaN	1	NaN	490	0.0734541	0.48837	Not tested
523	FBgn0034304	CG5742	CG5742	Infinity	Infinity	0.470932	Infinity	0.491183	0.383034	NaN	1	NaN	NaN	NaN	NaN	447.571	0.0613815	0.489919	Not tested
524	FBgn0037378	CG2046	CG2046	Infinity	Infinity	0.639497	12	0.487474	0.383034	NaN	1	NaN	NaN	1	NaN	484.25	0.0526596	0.491589	Not tested
525	FBgn0035398	CG1869	Cht7	Infinity	Infinity	0.535373	Infinity	NaN	0.37826	NaN	NaN	1	0.000289502	1	NaN	487	0.0526969	0.49175	Not tested
526	FBgn0034648	CG42362	CG42362	330.817	Infinity	0.549935	Infinity	NaN	0.383034	NaN	NaN	NaN	NaN	1	NaN	500.667	0.0745972	0.492207	Not tested
527	FBgn0035392	CG1271	CG1271	602.495	Infinity	0.50445	12	NaN	0.384107	NaN	NaN	1	0.000672479	1	NaN	439.5	0.0528834	0.492553	Not tested
528	FBgn0035064	CG16912	CG16912	Infinity	Infinity	0.61083	10	NaN	0.39232	1	1	1	0.0041098	0.862198	NaN	428.2	0.0403973	0.493498	Not tested
529	FBgn0035400	CG11537	CG11537	Infinity	Infinity	0.482763	Infinity	0.524795	0.383034	NaN	1	1	0.0738959	0.9457	NaN	431	0.0403979	0.493502	Not tested
530	FBgn0028984	CG18525	Spn5	Infinity	Infinity	0.45146	23	0.6434	0.36634	NaN	1	1	0.0672417	1	NaN	399.3	0.0405653	0.494386	Not tested
531	FBgn0034357	CG34390	Rgk2	Infinity	Infinity	0.514978	Infinity	NaN	0.383034	NaN	1	NaN	3.16768e-10	1	NaN	492.625	0.0534035	0.494784	Not tested
532	FBgn0063494	CG17530	GstE6	Infinity	Infinity	NaN	6	NaN	0.375332	1	NaN	NaN	0.0672417	1	NaN	433.571	0.0630524	0.496289	Not tested
533	FBgn0053281	CG33281	CG33281	Infinity	Infinity	NaN	15	NaN	0.383034	NaN	1	1	0.0738959	0.9457	NaN	452.625	0.0539512	0.497118	Not tested
534	FBgn0040666	CG12848	CG12848	361.939	Infinity	0.547142	Infinity	NaN	0.383034	NaN	NaN	NaN	NaN	1	NaN	500	0.0761431	0.497331	Not tested
535	FBgn0051367	CG31367	CG31367	Infinity	Infinity	NaN	Infinity	NaN	0.383034	NaN	1	1	6.94771e-17	1	NaN	499.5	0.0540016	0.497331	Not tested
536	FBgn0027836	CG5729	Dgp-1	Infinity	Infinity	0.525593	Infinity	0.423784	0.383034	NaN	NaN	NaN	0.000463708	1	NaN	491.125	0.0540963	0.497732	Not tested
537	FBgn0034587	CG34396	CG34396	Infinity	Infinity	0.619239	Infinity	NaN	0.383034	NaN	NaN	1	1.13958e-10	0.74223	NaN	490.5	0.0541334	0.49789	Not tested
538	FBgn0037373	CG2095	sec8	Infinity	Infinity	0.440921	4	0.518045	0.405224	NaN	NaN	1	0.0420635	1	NaN	456.556	0.0470765	0.498099	Not tested
539	FBgn0034704	CG6758	CG6758	Infinity	Infinity	0.564802	Infinity	0.514949	0.368584	NaN	NaN	1	NaN	1	NaN	475.625	0.0541928	0.498141	Not tested
540	FBgn0035928	CG13310	CG13310	Infinity	Infinity	0.465461	Infinity	NaN	0.383034	NaN	NaN	1	NaN	1	NaN	527.143	0.0639158	0.499533	Not tested
541	FBgn0037410	CG1148	Osi2	Infinity	Infinity	0.516149	Infinity	NaN	0.383034	NaN	1	1	NaN	1	NaN	507.625	0.0546547	0.500089	Not tested
542	FBgn0028436	CG10610	ECSIT	Infinity	Infinity	0.623505	1	NaN	0.425131	NaN	1	1	2.53618e-16	1	NaN	473.667	0.0475535	0.500339	Not tested
543	FBgn0041237	CG13491	Gr58c	Infinity	Infinity	0.670851	Infinity	NaN	0.347388	NaN	NaN	1	1.16082e-07	0.034968	NaN	449.75	0.0547766	0.500601	Not tested
544	FBgn0051302	CG31302	CG31302	Infinity	Infinity	NaN	Infinity	NaN	0.383034	NaN	1	1	2.15155e-13	1	NaN	503.75	0.0547855	0.500638	Not tested
545	FBgn0038311	CG14864	CG14864	Infinity	Infinity	0.456884	Infinity	NaN	0.383034	NaN	NaN	NaN	NaN	1	NaN	552.5	0.0774208	0.50151	Not tested
546	FBgn0034573	CG3295	CG3295	Infinity	Infinity	0.536022	Infinity	NaN	0.383034	NaN	1	1	NaN	1	NaN	513.25	0.0550605	0.501791	Not tested
547	FBgn0035900	CG6694	CG6694	Infinity	Infinity	0.538668	Infinity	NaN	0.383034	NaN	NaN	1	0.000908333	1	NaN	527.5	0.0550914	0.50192	Not tested
548	FBgn0038334	CG6130	CG6130	Infinity	Infinity	0.544083	Infinity	0.49757	0.383034	NaN	NaN	1	NaN	1	NaN	509	0.055145	0.502144	Not tested
549	FBgn0035380	CG9970	CG9970	Infinity	Infinity	0.545755	Infinity	NaN	0.383034	NaN	1	1	NaN	1	NaN	517	0.0551555	0.502188	Not tested
550	FBgn0037443	CG1021	CG1021	Infinity	Infinity	0.591095	Infinity	0.424045	0.383034	NaN	NaN	1	NaN	1	NaN	520.875	0.0551846	0.502309	Not tested
551	FBgn0037424	CG1157	Osi15	Infinity	Infinity	0.557709	Infinity	NaN	0.383034	NaN	1	1	NaN	1	NaN	521.75	0.0551956	0.502355	Not tested
552	FBgn0038327	CG5063	Trax	Infinity	Infinity	0.558616	Infinity	NaN	0.383034	NaN	1	1	NaN	1	NaN	522.375	0.0551977	0.502364	Not tested
553	FBgn0050403	CG30403	CG30403	Infinity	Infinity	NaN	Infinity	NaN	0.383034	NaN	1	1	0.00107086	1	NaN	521.875	0.0552045	0.502392	Not tested
554	FBgn0037419	CG1154	Osi12	Infinity	Infinity	0.585511	Infinity	NaN	0.383034	NaN	1	1	NaN	1	NaN	531.875	0.0552058	0.502398	Not tested
555	FBgn0034479	CG8654	CG8654	Infinity	Infinity	0.589582	13	0.498556	0.383034	NaN	1	NaN	0.0738959	NaN	NaN	455.5	0.0553904	0.503168	Not tested
556	FBgn0034645	CG10320	CG10320	748.331	Infinity	0.455011	Infinity	NaN	0.383034	1	NaN	1	0.0842389	1	NaN	424.222	0.0481937	0.503319	Not tested
557	FBgn0050291	CG30291	CG30291	27.4955	Infinity	NaN	Infinity	0.555422	0.389792	NaN	1	1	4.72863e-12	1	NaN	435.111	0.0482482	0.503571	Not tested
558	FBgn0004372	CG2075	aly	97.2831	Infinity	0.625679	1	NaN	0.448872	NaN	1	1	2.23514e-25	1	6.37521e-15	375.8	0.0423367	0.503584	Not tested
559	FBgn0037428	CG1169	Osi18	Infinity	Infinity	0.600328	Infinity	NaN	0.383034	NaN	1	1	NaN	1	NaN	538.125	0.0564487	0.507544	Not tested
560	FBgn0005778	CG10138	PpD5	734.166	Infinity	0.567212	4	0.642873	0.364522	NaN	1	1	0.11777	1	NaN	368.6	0.0431326	0.507626	Not tested
561	FBgn0034512	CG18067	CG18067	Infinity	13	0.526075	13	NaN	0.398053	NaN	NaN	NaN	NaN	1	NaN	492.667	0.0794923	0.508182	Not tested
562	FBgn0052280	CG32280	CG32280	Infinity	Infinity	NaN	2	NaN	0.383034	NaN	NaN	1	0.0692335	1	NaN	494.571	0.0663145	0.508384	Not tested
563	FBgn0023181	CG2917	Orc4	Infinity	Infinity	0.542896	17	0.3635	0.40827	NaN	1	1	0.00488953	0.978622	NaN	429.7	0.0435992	0.50997	Not tested
564	FBgn0037411	CG1150	Osi3	Infinity	Infinity	0.615228	Infinity	NaN	0.383034	NaN	1	1	NaN	1	NaN	544.375	0.0572519	0.510825	Not tested
565	FBgn0042098	CG18735	CG18735	Infinity	Infinity	NaN	26	NaN	0.370338	NaN	NaN	1	0.0672417	1	NaN	492.143	0.0671614	0.511454	Not tested
566	FBgn0053159	CG33159	CG33159	Infinity	Infinity	NaN	33	NaN	0.370338	NaN	NaN	1	0.0672417	1	NaN	493.571	0.0672156	0.51165	Not tested
567	FBgn0052269	CG32269	CG32269	Infinity	Infinity	NaN	33	NaN	0.370338	NaN	NaN	1	0.0672417	1	NaN	493.571	0.0672156	0.51165	Not tested
568	FBgn0052271	CG32271	CG32271	Infinity	Infinity	NaN	34	NaN	0.370338	NaN	NaN	1	0.0672417	1	NaN	494	0.0672294	0.511699	Not tested
569	FBgn0034308	CG10915	CG10915	914.33	Infinity	0.530161	Infinity	NaN	0.383034	NaN	1	NaN	NaN	1	NaN	476.286	0.0681919	0.515151	Not tested
570	FBgn0035390	CG1893	scramb2	Infinity	Infinity	0.494122	3	0.470744	0.383125	NaN	1	1	0.0672417	1	NaN	432.8	0.0451022	0.517397	Not tested
571	FBgn0031496	CG17258	CG17258	864.87	Infinity	0.540581	Infinity	NaN	0.383034	NaN	1	NaN	NaN	1	NaN	478.143	0.0690572	0.518224	Not tested
572	FBgn0014906	CG3488	CG3488	Infinity	Infinity	0.688702	3	NaN	0.312316	NaN	1	1	0.255042	1	NaN	451.222	0.051502	0.518274	Not tested
573	FBgn0037432	CG10298	CG10298	597.495	Infinity	0.634731	Infinity	NaN	0.383034	NaN	NaN	1	3.16768e-10	1	NaN	490.25	0.0593417	0.519208	Not tested
574	FBgn0040737	CG14503	Tango8	334.664	Infinity	0.640184	Infinity	NaN	NaN	NaN	NaN	NaN	NaN	1	NaN	541.4	0.114904	0.519418	Not tested
575	FBgn0052270	CG32270	CG32270	Infinity	Infinity	NaN	33	NaN	0.383034	NaN	NaN	1	0.0672417	1	NaN	539.857	0.0702978	0.52258	Not tested
576	FBgn0034661	CG4386	CG4386	149.666	Infinity	0.696444	26	0.73722	0.333201	NaN	1	1	0.0672417	1	NaN	396.8	0.0462431	0.522912	Not tested
577	FBgn0038856	CG7034	sec15	339.116	Infinity	0.697422	1	NaN	0.453559	NaN	NaN	1	1.25659e-16	1	NaN	462.25	0.0604224	0.523457	Not tested
578	FBgn0028690	CG1100	Rpn5	Infinity	Infinity	0.659256	14	0.645129	0.363205	NaN	NaN	0.262022	0.0456745	1	NaN	437	0.0529058	0.524405	Not tested
579	FBgn0034585	CG4030	CG4030	Infinity	Infinity	0.496766	2	0.797872	0.383034	NaN	1	1	0.000911879	1	NaN	403.3	0.0470272	0.526644	Not tested
580	FBgn0031508	CG34393	CG34393	Infinity	Infinity	0.463986	Infinity	NaN	0.383034	NaN	NaN	NaN	NaN	1	NaN	555.167	0.0855335	0.526941	Not tested
581	FBgn0040734	CG15065	CG15065	Infinity	Infinity	NaN	Infinity	NaN	0.351853	NaN	NaN	NaN	NaN	1	NaN	558.4	0.118418	0.527288	Not tested
582	FBgn0031505	CG12400	CG12400	770.714	Infinity	0.639986	33	NaN	0.383034	1	1	1	0.0842389	1	NaN	429.5	0.0472539	0.527714	Not tested
583	FBgn0034599	CG9437	CG9437	Infinity	Infinity	0.699962	5	0.572547	0.33573	NaN	1	1	0.00107086	1	NaN	416.7	0.0474366	0.528574	Not tested
584	FBgn0034330	CG18107	CG18107	Infinity	Infinity	NaN	Infinity	0.438384	0.350421	NaN	NaN	NaN	NaN	1	NaN	487.167	0.0863588	0.529427	Not tested
585	FBgn0033072	CG17994	CG17994	Infinity	Infinity	0.555553	Infinity	0.556044	0.383034	NaN	1	NaN	NaN	1	NaN	503.125	0.0620572	0.529777	Not tested
586	FBgn0034717	CG5819	CG5819	27.7128	Infinity	0.689567	Infinity	NaN	0.383034	NaN	1	NaN	2.1009e-11	NaN	NaN	455	0.0725549	0.530359	Not tested
587	FBgn0035359	CG1143	CG1143	500	Infinity	0.586663	Infinity	NaN	0.383034	NaN	NaN	NaN	NaN	1	NaN	524.5	0.0868332	0.530847	Not tested
588	FBgn0050293	CG30293	Cht12	Infinity	Infinity	NaN	Infinity	NaN	0.383034	NaN	NaN	1	1.33201e-25	1	NaN	529.857	0.0733355	0.533007	Not tested
589	FBgn0034712	CG3264	CG3264	Infinity	Infinity	0.76236	3	NaN	0.383034	1	1	1	2.08557e-38	1	NaN	422	0.0493794	0.537561	Not tested
590	FBgn0033052	CG33131	SCAP	938.616	Infinity	0.627291	1	NaN	0.532227	NaN	NaN	NaN	9.59974e-08	1	NaN	486.714	0.0750345	0.538697	Not tested
591	FBgn0034684	CG13501	CG13501	Infinity	Infinity	0.486407	Infinity	NaN	0.383034	NaN	NaN	1	NaN	1	NaN	535.286	0.0751839	0.539193	Not tested
592	FBgn0031512	CG15404	CG15404	829.458	Infinity	0.515622	Infinity	NaN	0.383034	NaN	NaN	NaN	NaN	1	NaN	506.5	0.0902922	0.541031	Not tested
593	FBgn0038867	CG7000	CG7000	Infinity	Infinity	0.512634	2	NaN	0.42645	NaN	NaN	1	4.47832e-31	1	NaN	464.25	0.0653481	0.542127	Not tested
594	FBgn0034647	CG15678	CG15678	713.442	Infinity	0.59798	2	NaN	0.400909	NaN	1	NaN	NaN	1	NaN	452.429	0.0764523	0.54337	Not tested
595	FBgn0034352	CG17669	CG17669	Infinity	Infinity	0.493536	Infinity	NaN	0.383034	NaN	1	NaN	NaN	1	NaN	520.571	0.0766822	0.544121	Not tested
596	FBgn0043535	CG30141	Obp57a	807.465	Infinity	NaN	Infinity	NaN	0.393893	NaN	NaN	1	2.52166e-09	0.0129546	NaN	452.857	0.0779401	0.548202	Not tested
597	FBgn0034629	CG9709	Acox57D-d	Infinity	Infinity	0.488597	Infinity	0.545472	0.38172	NaN	1	1	0.0842389	1	NaN	448.7	0.0518418	0.54857	Not tested
598	FBgn0034692	CG13502	CG13502	Infinity	Infinity	0.671437	10	NaN	0.383034	NaN	1	1	NaN	0.693279	NaN	458.75	0.0671592	0.548719	Not tested
599	FBgn0037416	CG15592	Osi9	Infinity	Infinity	0.638192	Infinity	NaN	0.366886	NaN	1	1	NaN	1	NaN	508	0.0675943	0.550282	Not tested
600	FBgn0016691	CG4307	Oscp	861.974	Infinity	0.646951	5	0.591201	0.354147	1	1	1	0.12396	1	NaN	362.455	0.0525464	0.550815	Not tested
601	FBgn0034538	CG16799	CG16799	Infinity	Infinity	0.629989	Infinity	NaN	0.383034	NaN	NaN	NaN	2.024e-36	1	NaN	558.143	0.0790774	0.551847	Not tested
602	FBgn0050283	CG30283	CG30283	Infinity	Infinity	NaN	Infinity	NaN	0.370338	NaN	1	1	0.0672417	1	NaN	498.625	0.0683542	0.552994	Not tested
603	FBgn0034485	CG11099	CG11099	Infinity	Infinity	0.604735	Infinity	NaN	0.383034	NaN	1	NaN	1.6235e-13	NaN	NaN	506.286	0.0795332	0.553296	Not tested
604	FBgn0035364	CG14950	CG14950	Infinity	Infinity	0.505111	Infinity	NaN	0.383034	NaN	NaN	1	NaN	1	NaN	542.286	0.0795468	0.55334	Not tested
605	FBgn0038881	CG16791	CG16791	Infinity	Infinity	0.546868	Infinity	0.517	0.373264	NaN	NaN	NaN	NaN	1	NaN	492	0.0796838	0.553774	Not tested
606	FBgn0037448	CG15186	CG15186	Infinity	Infinity	0.472944	Infinity	NaN	0.383034	NaN	NaN	NaN	NaN	1	NaN	559	0.0950172	0.554465	Not tested
607	FBgn0038351	CG5302	CG5302	Infinity	Infinity	0.604279	Infinity	NaN	0.370338	NaN	NaN	1	0.0672417	1	NaN	531.25	0.0689023	0.554934	Not tested
608	FBgn0035343	CG16762	CG16762	Infinity	Infinity	0.629656	Infinity	NaN	0.383034	NaN	1	1	NaN	1	NaN	549.75	0.0691689	0.555874	Not tested
609	FBgn0037431	CG17917	CG17917	Infinity	Infinity	NaN	Infinity	NaN	0.383034	NaN	NaN	1	1.04185e-15	1	NaN	539.714	0.0805306	0.556445	Not tested
610	FBgn0034383	CG17821	CG17821	Infinity	Infinity	0.503545	Infinity	NaN	0.383034	NaN	NaN	NaN	0.0240409	1	NaN	551.714	0.0805552	0.556522	Not tested
611	FBgn0034718	CG3413	wdp	946.573	Infinity	0.641798	Infinity	0.301235	0.383253	NaN	NaN	1	0.0816567	0.856464	NaN	467.222	0.0607594	0.556584	Not tested
612	FBgn0035916	CG5978	CG5978	Infinity	Infinity	0.520421	Infinity	NaN	0.383034	NaN	NaN	1	NaN	1	NaN	547.143	0.0810108	0.55795	Not tested
613	FBgn0035409	CG14963	CG14963	Infinity	Infinity	0.622839	Infinity	NaN	0.361053	NaN	1	NaN	NaN	1	NaN	519.429	0.0813764	0.559091	Not tested
614	FBgn0035384	CG2113	CG2113	Infinity	Infinity	0.527829	Infinity	NaN	0.383034	NaN	1	NaN	NaN	1	NaN	532.857	0.0814169	0.559217	Not tested
615	FBgn0034382	CG18609	CG18609	Infinity	Infinity	0.639523	Infinity	0.362517	0.383034	NaN	1	NaN	0.0240409	NaN	NaN	494.5	0.0701643	0.559356	Not tested
616	FBgn0037418	CG15596	Osi11	Infinity	Infinity	0.529232	Infinity	NaN	0.383034	NaN	NaN	1	NaN	1	NaN	550	0.0815155	0.559524	Not tested
617	FBgn0038331	CG5073	CG5073	Infinity	Infinity	0.5887	3	0.682653	0.383034	NaN	1	1	NaN	1	NaN	441.556	0.0617299	0.56033	Not tested
618	FBgn0015844	CG9433	Xpd	Infinity	Infinity	0.565763	3	0.514314	0.41611	NaN	NaN	1	3.53027e-29	1	NaN	454.333	0.0618031	0.560611	Not tested
619	FBgn0051304	CG31304	CG31304	Infinity	Infinity	NaN	Infinity	NaN	0.383034	NaN	NaN	1	1.33116e-09	1	NaN	546.857	0.0819185	0.560776	Not tested
620	FBgn0038285	CG6974	CG6974	269.607	Infinity	0.687195	16	NaN	0.383034	NaN	NaN	1	0.0240409	1	NaN	481.25	0.0706772	0.561136	Not tested
621	FBgn0038359	CG5614	CG5614	Infinity	Infinity	0.543747	Infinity	NaN	0.383034	NaN	NaN	1	NaN	1	NaN	555.571	0.0820434	0.561162	Not tested
622	FBgn0063497	CG17524	GstE3	Infinity	Infinity	NaN	Infinity	0.442394	0.383034	1	NaN	NaN	0.0672417	1	NaN	489	0.0706922	0.561188	Not tested
623	FBgn0037397	CG1075	CG1075	Infinity	Infinity	0.568956	Infinity	NaN	0.383034	NaN	NaN	1	0.0672417	1	NaN	557.75	0.0707133	0.56126	Not tested
624	FBgn0051556	CG31556	CG31556	Infinity	Infinity	NaN	Infinity	NaN	0.383034	NaN	NaN	1	5.41937e-08	1	NaN	549.714	0.0821213	0.561403	Not tested
625	FBgn0038355	CG4520	CG4520	Infinity	Infinity	0.547809	Infinity	NaN	0.383034	NaN	NaN	1	NaN	1	NaN	558	0.0821553	0.561509	Not tested
626	FBgn0035356	CG16986	CG16986	Infinity	Infinity	0.555046	Infinity	NaN	0.383034	NaN	NaN	1	NaN	1	NaN	560.571	0.0822276	0.561732	Not tested
627	FBgn0037406	CG15585	Osi1	Infinity	Infinity	0.563393	Infinity	NaN	0.383034	NaN	NaN	1	NaN	1	NaN	564.857	0.0822843	0.561907	Not tested
628	FBgn0038879	CG17298	CG17298	Infinity	Infinity	0.583138	Infinity	NaN	0.383034	NaN	1	NaN	NaN	1	NaN	556.571	0.0822921	0.561931	Not tested
629	FBgn0035941	CG13313	CG13313	Infinity	Infinity	NaN	Infinity	NaN	0.383034	NaN	1	1	NaN	1	NaN	545.714	0.0823043	0.561969	Not tested
630	FBgn0052485	CG32485	CG32485	Infinity	Infinity	NaN	Infinity	NaN	0.383034	NaN	1	1	NaN	1	NaN	545.714	0.0823043	0.561969	Not tested
631	FBgn0050405	CG34370	CG34370	Infinity	Infinity	NaN	Infinity	NaN	0.383034	NaN	1	1	NaN	1	NaN	545.714	0.0823043	0.561969	Not tested
632	FBgn0031513	CG3347	CG3347	Infinity	Infinity	0.586116	Infinity	NaN	0.383034	NaN	NaN	1	NaN	1	NaN	574	0.0823046	0.56197	Not tested
633	FBgn0037389	CG10991	CG10991	Infinity	Infinity	0.593502	Infinity	NaN	0.383034	NaN	NaN	1	NaN	1	NaN	577.286	0.0823052	0.561972	Not tested
634	FBgn0038392	CG17631	CG17631	Infinity	Infinity	0.474091	Infinity	NaN	0.383034	NaN	NaN	NaN	NaN	1	NaN	560.333	0.0977894	0.562103	Not tested
635	FBgn0052297	CG42303	CG42303	Infinity	Infinity	NaN	Infinity	NaN	0.383034	NaN	1	NaN	0.00203708	1	NaN	550.857	0.0826012	0.562884	Not tested
636	FBgn0043534	CG30142	Obp57b	993.479	Infinity	NaN	Infinity	NaN	0.393893	NaN	NaN	1	2.52166e-09	0.0129546	NaN	459.429	0.0826837	0.563138	Not tested
637	FBgn0050278	CG30278	CG30278	716.24	Infinity	NaN	Infinity	NaN	0.383034	NaN	1	NaN	NaN	1	NaN	499.833	0.098389	0.563732	Not tested
638	FBgn0034509	CG13421	Obp57c	Infinity	Infinity	0.700977	Infinity	0.374629	0.360967	NaN	1	1	2.52166e-09	0.0129546	NaN	401.7	0.055582	0.564529	Not tested
639	FBgn0037413	CG15590	Osi5	Infinity	Infinity	0.598633	Infinity	NaN	0.383034	NaN	NaN	1	NaN	1	NaN	580	0.0832157	0.56477	Not tested
640	FBgn0034626	CG10795	CG10795	Infinity	Infinity	0.601636	Infinity	0.601249	0.38172	NaN	NaN	1	NaN	1	NaN	506.75	0.0718557	0.565185	Not tested
641	FBgn0033048	CG7881	CG7881	Infinity	Infinity	0.609231	Infinity	NaN	0.383034	NaN	1	NaN	0.0240409	NaN	NaN	540.571	0.0833989	0.56533	Not tested
642	FBgn0033074	CG8330	tomboy40	Infinity	Infinity	0.54314	Infinity	NaN	0.383034	NaN	NaN	NaN	0.0195928	1	NaN	564.714	0.0834745	0.565561	Not tested
643	FBgn0038847	CG12278	CG12278	Infinity	Infinity	0.475429	Infinity	NaN	0.383034	NaN	NaN	NaN	NaN	1	NaN	561	0.0990837	0.56561	Not tested
644	FBgn0038871	CG3337	CG3337	Infinity	Infinity	0.476017	Infinity	NaN	0.383034	NaN	NaN	NaN	NaN	1	NaN	561.167	0.0993981	0.566456	Not tested
645	FBgn0038857	CG17282	CG17282	Infinity	Infinity	0.607817	Infinity	NaN	0.383034	NaN	NaN	1	NaN	1	NaN	584.857	0.0838961	0.566846	Not tested
646	FBgn0034673	CG34369	CG34369	Infinity	Infinity	0.611745	Infinity	NaN	0.383034	NaN	NaN	1	NaN	1	NaN	586.286	0.0839273	0.56694	Not tested
647	FBgn0051296	CG31296	CG31296	Infinity	Infinity	NaN	Infinity	NaN	0.383034	NaN	NaN	1	0.0362023	1	NaN	574.429	0.0839301	0.566949	Not tested
648	FBgn0034345	CG5174	CG5174	Infinity	11	0.655205	3	0.701306	0.383034	NaN	NaN	NaN	NaN	1	NaN	438.857	0.0840316	0.567257	Not tested
649	FBgn0034489	CG11209	ppk6	811.172	Infinity	0.614462	Infinity	NaN	0.354423	NaN	NaN	NaN	0.0738959	1	NaN	492.714	0.0841276	0.567548	Not tested
650	FBgn0038343	CG14871	CG14871	656.506	Infinity	0.606364	Infinity	NaN	0.383034	NaN	NaN	NaN	NaN	1	NaN	542.333	0.100992	0.570713	Not tested
651	FBgn0034530	CG11175	CG11175	Infinity	Infinity	0.492559	Infinity	NaN	0.383034	NaN	1	NaN	NaN	NaN	NaN	502	0.101852	0.572988	Not tested
652	FBgn0050288	CG30288	CG30288	684.836	Infinity	NaN	Infinity	NaN	0.383034	NaN	NaN	1	0.0672417	1	NaN	514.286	0.0859724	0.573095	Not tested
653	FBgn0038385	CG4221	CG4221	Infinity	Infinity	0.663459	Infinity	0.35563	0.383034	NaN	1	1	0.0523535	0.693279	NaN	458	0.0580138	0.57445	Not tested
654	FBgn0050121	CG30121	CG30121	745.654	Infinity	NaN	Infinity	NaN	0.383034	NaN	NaN	NaN	NaN	1	NaN	554	0.141578	0.575529	Not tested
655	FBgn0051150	CG31150	CG31150	714.447	Infinity	NaN	Infinity	NaN	0.335915	NaN	1	1	0.255042	1	NaN	433.75	0.0752828	0.576662	Not tested
656	FBgn0035379	CG9972	CG9972	Infinity	Infinity	0.514232	Infinity	0.607621	0.383034	NaN	1	NaN	NaN	1	NaN	493	0.0752992	0.576716	Not tested
657	FBgn0052278	CG32278	CG32278	Infinity	Infinity	NaN	Infinity	NaN	0.361053	NaN	1	NaN	NaN	1	NaN	513.667	0.103356	0.576926	Not tested
658	FBgn0034659	CG4021	CG4021	Infinity	Infinity	0.704966	Infinity	NaN	0.34698	NaN	NaN	1	7.65014e-41	1	NaN	498.25	0.0753921	0.577022	Not tested
659	FBgn0031490	CG17264	CG17264	Infinity	Infinity	0.617589	Infinity	NaN	0.383034	NaN	NaN	1	NaN	1	NaN	589	0.0873217	0.57709	Not tested
660	FBgn0031498	CG17260	CG17260	Infinity	Infinity	0.683715	Infinity	0.49146	0.383034	NaN	1	1	0.0013599	0.0140074	NaN	456.1	0.058725	0.577287	Not tested
661	FBgn0034324	CG18538	CG18538	758.947	Infinity	0.598103	Infinity	NaN	0.383034	NaN	NaN	NaN	NaN	1	NaN	542.667	0.103858	0.57823	Not tested
662	FBgn0037422	CG15595	Osi13	Infinity	Infinity	0.617848	Infinity	NaN	0.383034	NaN	NaN	1	NaN	1	NaN	589.143	0.0877385	0.578314	Not tested
663	FBgn0037387	CG1213	CG1213	Infinity	Infinity	0.458718	14	0.334039	0.404058	NaN	1	NaN	0.0738959	0.9457	NaN	419.111	0.0669081	0.579555	Not tested
664	FBgn0035372	CG12093	CG12093	Infinity	Infinity	0.484238	Infinity	NaN	0.383034	NaN	NaN	NaN	NaN	1	NaN	564.167	0.10447	0.579813	Not tested
665	FBgn0026056	CG11622	Rlip	Infinity	Infinity	0.674998	2	0.614582	0.520791	NaN	NaN	1	2.17462e-20	5.34051e-07	NaN	435	0.0672563	0.580803	Not tested
666	FBgn0021750	CG4938	Aats-ser	Infinity	Infinity	0.48575	16	NaN	0.455872	1	1	1	0.00201945	1	NaN	453	0.0598632	0.581769	Not tested
667	FBgn0050394	CG30394	CG30394	606.49	Infinity	NaN	Infinity	NaN	0.383034	NaN	1	1	0.0738959	1	NaN	483.375	0.0769132	0.581973	Not tested
668	FBgn0034683	CG13500	CG13500	Infinity	Infinity	0.556155	Infinity	NaN	0.364209	NaN	NaN	NaN	NaN	1	NaN	534.833	0.105361	0.582104	Not tested
669	FBgn0034367	CG5341	sec6	Infinity	Infinity	0.637521	2	NaN	0.389271	NaN	1	1	1.25659e-16	1	NaN	470.444	0.0676657	0.582265	Not tested
670	FBgn0034628	CG9707	Acox57D-p	864.87	Infinity	0.684231	6	0.364481	0.38172	NaN	NaN	1	0.0842389	1	NaN	424.111	0.0677546	0.582581	Not tested
671	FBgn0034488	CG11208	CG11208	Infinity	3	0.712092	12	0.529012	0.401433	NaN	1	NaN	0.255042	NaN	NaN	482.125	0.0776732	0.584417	negative
672	FBgn0034313	CG5726	CG5726	Infinity	Infinity	0.552634	Infinity	0.566425	0.383034	NaN	1	NaN	NaN	NaN	NaN	484.143	0.089918	0.584636	Not tested
673	FBgn0053958	CG33958	CG33958	Infinity	Infinity	NaN	Infinity	NaN	0.383034	NaN	NaN	NaN	8.008e-22	1	NaN	561	0.106451	0.584886	Not tested
674	FBgn0035929	CG13311	CG13311	Infinity	Infinity	0.577727	5	NaN	0.383034	NaN	1	1	0.255042	1	NaN	484.556	0.0684375	0.584999	Not tested
675	FBgn0034532	CG13436	CG13436	555.158	Infinity	0.64501	Infinity	NaN	0.383034	NaN	1	NaN	NaN	1	NaN	512.143	0.0902091	0.58547	Not tested
676	FBgn0050296	CG30296	CG30296	809.938	Infinity	NaN	Infinity	NaN	0.383034	NaN	NaN	NaN	NaN	1	NaN	559	0.14799	0.587885	Not tested
677	FBgn0034537	CG11132	DMAP1	Infinity	Infinity	0.501554	3	NaN	0.383034	NaN	1	NaN	0.243873	1	NaN	462.125	0.0791187	0.589009	Not tested
678	FBgn0035344	CG16761	Cyp4d20	Infinity	Infinity	0.614137	27	0.493857	0.426448	NaN	1	1	0.0240409	0.92842	NaN	467.3	0.0621843	0.590695	Not tested
679	FBgn0038391	CG10278	GATAe	Infinity	Infinity	0.76515	1	NaN	0.430121	NaN	1	1	3.66905e-51	1	NaN	493	0.0702308	0.591255	Not tested
680	FBgn0050389	CG30389	CG30389	Infinity	Infinity	NaN	Infinity	0.335286	0.383034	NaN	NaN	NaN	NaN	1	NaN	549.5	0.109221	0.591844	Not tested
681	FBgn0011476	CG14865	l(3)neo43	Infinity	Infinity	NaN	Infinity	NaN	0.367429	NaN	NaN	NaN	NaN	1	NaN	575.2	0.150913	0.593387	Not tested
682	FBgn0034687	CG11475	CG11475	90.2219	Infinity	0.68699	Infinity	0.382041	0.383034	NaN	NaN	1	NaN	1	NaN	477.5	0.0809305	0.594667	Not tested
683	FBgn0035899	CG6902	CG6902	443.847	Infinity	0.645157	Infinity	NaN	0.383034	NaN	NaN	NaN	NaN	1	NaN	553.5	0.110533	0.595089	Not tested
684	FBgn0035930	CG34426	CG34426	Infinity	Infinity	0.496578	Infinity	NaN	0.383034	NaN	NaN	NaN	NaN	1	NaN	569	0.110622	0.595309	Not tested
685	FBgn0038861	CG7009	CG7009	Infinity	Infinity	0.694404	5	NaN	0.383034	1	NaN	1	0.00201945	1	NaN	474.111	0.0718367	0.596744	Not tested
686	FBgn0037427	CG15598	Osi17	Infinity	Infinity	0.645253	Infinity	NaN	0.383034	NaN	1	1	NaN	1	NaN	555.5	0.0816921	0.597014	Not tested
687	FBgn0037366	CG14674	CG14674	Infinity	Infinity	0.498505	Infinity	NaN	0.383034	NaN	NaN	NaN	NaN	1	NaN	569.833	0.111471	0.597388	Not tested
688	FBgn0034363	CG5327	CG5327	Infinity	Infinity	0.53598	Infinity	NaN	0.383034	NaN	1	NaN	NaN	NaN	NaN	520	0.111537	0.597549	Not tested
689	FBgn0035905	CG6781	se	Infinity	Infinity	0.699436	2	NaN	0.375825	NaN	1	1	0.0456745	1	NaN	458	0.0722341	0.598086	Not tested
690	FBgn0033054	CG14591	CG14591	Infinity	Infinity	0.575182	Infinity	NaN	0.383034	NaN	1	NaN	NaN	NaN	NaN	540.333	0.112729	0.600446	Not tested
691	FBgn0040735	CG16836	CG16836	Infinity	Infinity	0.568884	Infinity	NaN	0.370695	NaN	NaN	NaN	NaN	1	NaN	549.5	0.113152	0.601467	Not tested
692	FBgn0042180	CG18870	CG18870	Infinity	Infinity	NaN	Infinity	NaN	0.370528	NaN	NaN	1	NaN	1	NaN	544	0.113698	0.602781	Not tested
693	FBgn0035069	CG3611	CG3611	Infinity	Infinity	0.627348	Infinity	NaN	0.383034	NaN	1	NaN	NaN	1	NaN	576.286	0.0964584	0.60286	Not tested
694	FBgn0034312	CG10916	CG10916	Infinity	Infinity	0.455227	Infinity	0.639433	0.383034	NaN	1	NaN	NaN	NaN	NaN	454.429	0.0967822	0.603735	Not tested
695	FBgn0031520	CG8837	CG8837	Infinity	Infinity	0.597933	Infinity	NaN	0.383034	NaN	NaN	1	0.0738959	0.9457	NaN	523.875	0.0841471	0.604451	Not tested
696	FBgn0037412	CG10303	Osi4	Infinity	Infinity	0.628844	Infinity	NaN	0.383034	NaN	1	NaN	NaN	1	NaN	577.286	0.0981101	0.607294	Not tested
697	FBgn0052281	CG32281	CG32281	Infinity	Infinity	NaN	5	NaN	0.361053	NaN	NaN	1	0.122568	1	NaN	469.571	0.0986012	0.608599	Not tested
698	FBgn0034622	CG15666	CG15666	Infinity	Infinity	0.514961	Infinity	NaN	0.383034	NaN	NaN	NaN	NaN	1	NaN	577.167	0.116878	0.610322	Not tested
699	FBgn0053324	CG33324	CG33324	Infinity	Infinity	NaN	7	NaN	0.383034	1	NaN	1	1	0.0195531	NaN	421.75	0.0862416	0.61065	Not tested
700	FBgn0034527	CG9945	CG9945	Infinity	Infinity	0.599566	Infinity	NaN	0.383034	NaN	1	NaN	NaN	NaN	NaN	552.833	0.117167	0.611	Not tested
701	FBgn0034322	CG18536	CG18536	Infinity	Infinity	0.51619	Infinity	NaN	0.383034	NaN	NaN	NaN	NaN	1	NaN	578	0.1173	0.61131	Not tested
702	FBgn0034699			Infinity	Infinity	0.516477	Infinity	NaN	0.383034	NaN	NaN	NaN	NaN	1	NaN	578.167	0.117381	0.611498	Not tested
703	FBgn0050289	CG30289	CG30289	Infinity	Infinity	NaN	Infinity	NaN	0.383034	NaN	NaN	1	0.0672417	1	NaN	582	0.100388	0.613302	Not tested
704	FBgn0034565	CG15650	CG15650	Infinity	Infinity	0.52216	Infinity	NaN	0.383034	NaN	NaN	NaN	NaN	1	NaN	580.167	0.118255	0.613532	Not tested
705	FBgn0034294	CG5765	CG5765	Infinity	Infinity	0.633387	Infinity	NaN	0.383034	NaN	1	NaN	NaN	1	NaN	579.286	0.100527	0.613666	Not tested
706	FBgn0063492	CG17533	GstE8	Infinity	Infinity	NaN	Infinity	NaN	0.373164	NaN	NaN	NaN	NaN	1	NaN	586.2	0.163076	0.615454	Not tested
707	FBgn0034631	CG10496	CG10496	Infinity	Infinity	0.529441	Infinity	NaN	0.383034	NaN	NaN	NaN	NaN	1	NaN	582.667	0.119133	0.615561	Not tested
708	FBgn0038357	CG5623	CG5623	Infinity	Infinity	0.648139	Infinity	NaN	0.383034	NaN	1	1	NaN	1	NaN	556.5	0.0879554	0.615624	Not tested
709	FBgn0034578	CG15653	CG15653	Infinity	Infinity	0.532172	Infinity	NaN	0.383034	NaN	NaN	NaN	NaN	1	NaN	583.833	0.119472	0.61634	Not tested
710	FBgn0037388	CG14676	CG14676	Infinity	Infinity	0.533217	Infinity	NaN	0.383034	NaN	NaN	NaN	NaN	1	NaN	584.333	0.119604	0.616645	Not tested
711	FBgn0038377	CG9632	CG9632	Infinity	Infinity	0.639146	Infinity	NaN	0.383034	NaN	1	NaN	NaN	1	NaN	581.143	0.101714	0.616743	Not tested
712	FBgn0035403	CG14956	CG14956	Infinity	Infinity	0.538026	Infinity	NaN	0.383034	NaN	NaN	NaN	NaN	1	NaN	586.5	0.120103	0.617788	Not tested
713	FBgn0034323	CG18537	CG18537	Infinity	Infinity	0.547655	Infinity	NaN	0.383034	NaN	NaN	NaN	NaN	1	NaN	591.667	0.120887	0.619575	Not tested
714	FBgn0038329	CG34404	CG34404	Infinity	Infinity	0.559588	Infinity	NaN	0.383034	NaN	NaN	NaN	NaN	1	NaN	597.833	0.12133	0.620579	Not tested
715	FBgn0035071			Infinity	Infinity	0.562746	Infinity	NaN	0.383034	NaN	NaN	NaN	NaN	1	NaN	599.167	0.121381	0.620695	Not tested
716	FBgn0034672	CG34369	CG34369	Infinity	Infinity	0.57222	Infinity	NaN	0.383034	NaN	NaN	NaN	NaN	1	NaN	604	0.121487	0.620937	Not tested
717	FBgn0034642	CG15674	CG15674	Infinity	Infinity	0.575976	Infinity	NaN	0.383034	NaN	NaN	NaN	NaN	1	NaN	606.167	0.121508	0.620984	Not tested
718	FBgn0050393	CG30393	CG30393	Infinity	Infinity	NaN	Infinity	NaN	0.383034	NaN	1	NaN	NaN	1	NaN	577.5	0.12152	0.62101	Not tested
719	FBgn0052022	CG32022	CG32022	Infinity	Infinity	NaN	Infinity	NaN	0.383034	NaN	1	NaN	NaN	1	NaN	577.5	0.12152	0.62101	Not tested
720	FBgn0031504	CG15403	CG15403	Infinity	Infinity	0.581853	Infinity	NaN	0.383034	NaN	NaN	NaN	NaN	1	NaN	608.5	0.12152	0.621011	Not tested
721	FBgn0035086	CG12851	CG12851	Infinity	Infinity	0.58886	Infinity	NaN	0.383034	NaN	NaN	NaN	NaN	1	NaN	612.167	0.121526	0.621024	Not tested
722	FBgn0034482			Infinity	Infinity	0.588909	Infinity	NaN	0.383034	NaN	NaN	NaN	NaN	1	NaN	612.333	0.121526	0.621024	Not tested
723	FBgn0037385	CG14675	glob3	Infinity	Infinity	NaN	Infinity	NaN	0.383034	NaN	NaN	1	NaN	1	NaN	596.833	0.121526	0.621025	Not tested
724	FBgn0050423	CG30423	CG30423	Infinity	Infinity	NaN	Infinity	NaN	0.383034	NaN	NaN	1	NaN	1	NaN	596.833	0.121526	0.621025	Not tested
725	FBgn0051561	CG31561	Osi16	Infinity	Infinity	NaN	Infinity	NaN	0.383034	NaN	NaN	1	NaN	1	NaN	596.833	0.121526	0.621025	Not tested
726	FBgn0035377	CG14952	CG14952	Infinity	Infinity	0.591695	Infinity	NaN	0.383034	NaN	NaN	NaN	NaN	1	NaN	613.667	0.121526	0.621025	Not tested
727	FBgn0000355	CG6519	Cp15	Infinity	Infinity	0.506516	14	NaN	0.508036	NaN	NaN	1	6.26982e-53	1	NaN	498	0.0898959	0.621153	Not tested
728	FBgn0000357	CG6517	Cp18	Infinity	Infinity	0.581903	5	NaN	0.48312	NaN	NaN	1	6.26982e-53	1	NaN	504.875	0.0900752	0.621659	Not tested
729	FBgn0034507	CG11192	CG11192	Infinity	Infinity	0.545414	Infinity	NaN	0.370338	NaN	NaN	NaN	0.0672417	NaN	NaN	513.333	0.121964	0.622014	Not tested
730	FBgn0040828	CG13306	CG13306	Infinity	Infinity	0.599596	Infinity	NaN	0.383034	NaN	NaN	NaN	NaN	1	NaN	618.167	0.122353	0.62289	Not tested
731	FBgn0034670	CG13488	CG13488	Infinity	Infinity	0.644685	6	NaN	0.383034	NaN	NaN	NaN	NaN	1	NaN	565.333	0.123103	0.62457	Not tested
732	FBgn0035951	CG5068	CG5068	Infinity	Infinity	0.656312	13	NaN	0.367983	1	1	1	0.11777	1	NaN	439.3	0.072063	0.625763	Not tested
733	FBgn0035068	CG12849	CG12849	Infinity	Infinity	0.643186	Infinity	NaN	0.383034	NaN	NaN	1	NaN	1	NaN	599.429	0.105344	0.625965	Not tested
734	FBgn0050114	CG30114	CG30114	Infinity	Infinity	NaN	Infinity	NaN	0.383034	NaN	NaN	NaN	0.0456745	1	NaN	612.667	0.124462	0.627594	Not tested
735	FBgn0050390	CG30390	CG30390	967.471	Infinity	NaN	Infinity	0.608914	0.383034	NaN	NaN	1	NaN	1	NaN	490.429	0.106497	0.628836	Not tested
736	FBgn0037420	CG15597	CG15597	Infinity	Infinity	0.616192	Infinity	NaN	0.383034	NaN	NaN	NaN	NaN	1	NaN	627.5	0.12518	0.62918	Not tested
737	FBgn0035926	CG5804	CG5804	Infinity	Infinity	0.71358	4	NaN	0.383034	NaN	1	1	4.20201e-07	1	NaN	484.889	0.0826793	0.631245	Not tested
738	FBgn0033061	CG14590	CG14590	Infinity	Infinity	0.683236	Infinity	NaN	0.33859	NaN	1	1	NaN	1	NaN	505.875	0.0943134	0.633352	Not tested
739	FBgn0035374	CG2101	mRpS35	Infinity	Infinity	0.596435	18	NaN	0.383034	NaN	NaN	NaN	0.0842389	1	NaN	560.714	0.108638	0.634087	Not tested
740	FBgn0034484	CG11044	CG11044	Infinity	Infinity	0.635279	Infinity	NaN	0.368584	NaN	NaN	NaN	NaN	1	NaN	579.833	0.127657	0.634584	Not tested
741	FBgn0027529	CG8920	CG8920	366.77	Infinity	0.508329	Infinity	0.360515	0.417639	NaN	1	NaN	0.000908333	1	NaN	441.444	0.0854825	0.639504	negative
742	FBgn0034608	CG34397	Rgk3	Infinity	Infinity	NaN	Infinity	NaN	0.383034	NaN	NaN	NaN	NaN	1	NaN	645.2	0.177645	0.640256	Not tested
743	FBgn0050143	CG12484	CG12484	Infinity	Infinity	NaN	Infinity	NaN	0.383034	NaN	NaN	NaN	NaN	1	NaN	645.2	0.177645	0.640256	Not tested
744	FBgn0050222	CG30222	CG30222	Infinity	Infinity	NaN	Infinity	NaN	0.383034	NaN	NaN	NaN	NaN	1	NaN	645.2	0.177645	0.640256	Not tested
745	FBgn0050332			Infinity	Infinity	NaN	Infinity	NaN	0.383034	NaN	NaN	NaN	NaN	1	NaN	645.2	0.177645	0.640256	Not tested
746	FBgn0050391	CG30391	CG30391	Infinity	Infinity	NaN	Infinity	NaN	0.383034	NaN	NaN	NaN	NaN	1	NaN	645.2	0.177645	0.640256	Not tested
747	FBgn0051560	CG31560	CG31560	Infinity	Infinity	NaN	Infinity	NaN	0.383034	NaN	NaN	NaN	NaN	1	NaN	645.2	0.177645	0.640256	Not tested
748	FBgn0066084	CG30425	RpL41	Infinity	17	NaN	17	NaN	0.446405	NaN	NaN	1	0.0456745	1	NaN	520.857	0.112538	0.643413	Not tested
749	FBgn0034518	CG13430	CG13430	Infinity	Infinity	0.634936	Infinity	NaN	0.370338	NaN	NaN	NaN	0.0672417	NaN	NaN	559.667	0.132774	0.645444	Not tested
750	FBgn0035381	CG9965	CG9965	Infinity	Infinity	0.623999	Infinity	NaN	0.383034	NaN	NaN	NaN	NaN	1	NaN	630.833	0.133766	0.647504	Not tested
751	FBgn0034624	CG17974	CG17974	892.188	Infinity	0.657379	Infinity	NaN	0.383034	NaN	NaN	1	0.0362023	1	NaN	532.75	0.099973	0.648234	Not tested
752	FBgn0035371	CG9977	CG9977	730.068	Infinity	0.606591	Infinity	NaN	0.371305	NaN	1	1	0.131813	1	NaN	460.444	0.0887631	0.648858	Not tested
753	FBgn0043536	CG30150	Obp57d	Infinity	Infinity	NaN	Infinity	NaN	0.393893	NaN	NaN	1	2.52166e-09	0.0129546	NaN	514.571	0.114939	0.649006	Not tested
754	FBgn0034708	CG5625	CG5625	265.468	Infinity	0.713109	8	NaN	0.383034	NaN	NaN	1	0.0523535	1	NaN	482.625	0.100491	0.649558	Not tested
755	FBgn0025681	CG3558	CG3558	770.467	Infinity	0.692598	Infinity	0.448704	0.344239	NaN	NaN	NaN	NaN	1	NaN	458	0.115468	0.650221	Not tested
756	FBgn0050392	CG30392	CG30392	Infinity	Infinity	NaN	Infinity	0.608914	0.383034	NaN	NaN	1	NaN	1	NaN	546.714	0.115492	0.650278	Not tested
757	FBgn0034380	CG15087	CG15087	Infinity	Infinity	0.687357	9	NaN	0.383034	NaN	1	1	NaN	1	NaN	519.25	0.100928	0.650668	Not tested
758	FBgn0034481	CG11041	CG11041	Infinity	Infinity	0.645626	Infinity	NaN	0.383034	NaN	NaN	NaN	0.000908333	1	NaN	599.571	0.116461	0.652491	Not tested
759	FBgn0067102	CG6437	GlcT-1	Infinity	Infinity	NaN	15	NaN	0.401201	1	NaN	NaN	3.02517e-38	1	NaN	482.714	0.116651	0.652925	Not tested
760	FBgn0038295	CG4154	Gyc88E	Infinity	Infinity	0.631003	5	NaN	0.481991	1	NaN	1	7.0376e-20	0.203475	NaN	427.667	0.0905191	0.653732	Not tested
761	FBgn0034505	CG16739	CG16739	Infinity	Infinity	0.622071	Infinity	NaN	0.383034	NaN	NaN	NaN	NaN	NaN	NaN	629.8	0.18638	0.654345	Not tested
762	FBgn0034374	CG15086	CG15086	56.5685	Infinity	0.506696	Infinity	0.848413	0.383034	NaN	1	NaN	NaN	1	NaN	425.375	0.103426	0.656931	Not tested
763	FBgn0034301	CG5756	CG5756	Infinity	Infinity	0.667504	Infinity	NaN	0.383034	NaN	1	1	0.000289502	1	NaN	533.444	0.0920316	0.657859	Not tested
764	FBgn0034553	CG9993	CG9993	747.663	Infinity	0.670436	Infinity	NaN	0.383034	NaN	1	1	0.0240409	1	NaN	498.556	0.0922173	0.658361	Not tested
765	FBgn0033049	CG14471	CG14471	590.813	Infinity	0.651649	Infinity	NaN	0.383034	NaN	NaN	NaN	NaN	1	NaN	562.333	0.139117	0.658363	Not tested
766	FBgn0035070	CG3650	CG3650	Infinity	Infinity	0.667378	29	NaN	0.35831	NaN	NaN	1	0.0672417	1	NaN	507.375	0.104054	0.658481	Not tested
767	FBgn0038860	CG10825	CG10825	336.416	Infinity	0.642807	Infinity	0.662991	0.383034	NaN	1	1	NaN	1	NaN	462.111	0.0924874	0.65909	Not tested
768	FBgn0038326	CG5044	CG5044	407.095	Infinity	0.569559	14	0.592536	0.404621	NaN	1	1	0.0672417	1	NaN	441	0.0828034	0.659308	Not tested
769	FBgn0038368	CG14876	CG14876	Infinity	Infinity	0.630042	Infinity	NaN	0.383034	NaN	NaN	NaN	NaN	1	NaN	634.333	0.139831	0.659781	Not tested
770	FBgn0038858	CG5793	CG5793	Infinity	Infinity	0.604697	Infinity	0.633909	0.383034	NaN	NaN	1	0.0672417	1	NaN	537.222	0.0930889	0.660705	Not tested
771	FBgn0052488	CG32488	CG32488	Infinity	Infinity	NaN	13	0.518681	0.383034	NaN	NaN	1	0.255042	1	NaN	504.625	0.105396	0.661767	Not tested
772	FBgn0034361	CG5497	mRpS28	474.342	Infinity	0.612369	30	0.816467	0.383034	NaN	NaN	NaN	0.00203708	1	NaN	454.375	0.105584	0.662222	Not tested
773	FBgn0035911	CG6638	CG6638	506.952	Infinity	0.688128	Infinity	NaN	0.348997	1	NaN	1	0.0842389	1	NaN	439.222	0.0938845	0.662827	Not tested
774	FBgn0035358	CG14949	CG14949	Infinity	Infinity	0.633829	Infinity	NaN	0.383034	NaN	NaN	NaN	NaN	1	NaN	636.167	0.141801	0.663657	Not tested
775	FBgn0027082	CG12186	Aats-pro	Infinity	Infinity	NaN	13	NaN	0.404871	1	NaN	1	0.00201945	1	NaN	501.25	0.106491	0.664416	Not tested
776	FBgn0031491	CG17223	alpha4GT1	Infinity	Infinity	0.481628	2	0.741018	0.383034	1	NaN	1	0.0842389	1	NaN	399.3	0.0856219	0.667432	Not tested
777	FBgn0034289	CG10910	CG10910	Infinity	Infinity	0.648342	Infinity	NaN	0.383034	NaN	1	NaN	NaN	1	NaN	585.429	0.123547	0.668166	Not tested
778	FBgn0035077	CG9083	CG9083	Infinity	32	0.628712	12	NaN	0.410783	NaN	1	1	NaN	1	NaN	490.75	0.108382	0.668932	Not tested
779	FBgn0020445	CG3327	E23	Infinity	Infinity	0.703371	Infinity	0.468483	0.375543	1	NaN	1	0.000867446	0.978622	NaN	425.2	0.0865506	0.670052	Not tested
780	FBgn0038356	CG12784	CG12784	Infinity	Infinity	0.66851	3	NaN	0.383034	NaN	NaN	NaN	NaN	1	NaN	555.667	0.145871	0.671496	Not tested
781	FBgn0052026	CG32026	CG32026	Infinity	Infinity	NaN	Infinity	NaN	0.383034	NaN	1	1	0.0842389	1	NaN	546.625	0.110359	0.67357	Not tested
782	FBgn0024947	CG3059	NTPase	Infinity	Infinity	0.543927	4	0.59741	0.388272	1	1	1	0.131813	1	NaN	431.091	0.0885688	0.674972	Not tested
783	FBgn0050277	CG30277	Oatp58Da	Infinity	Infinity	NaN	Infinity	NaN	0.383034	NaN	NaN	1	0.0738959	1	NaN	587.714	0.127317	0.676146	Not tested
784	FBgn0013334	CG8884	Sap47	Infinity	Infinity	NaN	15	0.658778	0.385207	NaN	NaN	1	1.25572e-11	0.203475	NaN	439.875	0.111552	0.67633	Not tested
785	FBgn0034499	CG9036	Cpr56F	70.1997	Infinity	0.739484	17	NaN	0.378894	NaN	1	NaN	0.301762	NaN	NaN	442.286	0.127487	0.676501	Not tested
786	FBgn0034515	CG13428	CG13428	Infinity	Infinity	NaN	Infinity	NaN	0.383034	NaN	NaN	NaN	NaN	NaN	NaN	649	0.251233	0.680088	Not tested
787	FBgn0062440	CG17680	CG17680	Infinity	Infinity	NaN	Infinity	NaN	0.383034	NaN	NaN	NaN	NaN	NaN	NaN	649	0.251233	0.680088	Not tested
788	FBgn0025109	CG18642	Bem46	Infinity	Infinity	0.512763	12	NaN	0.375744	NaN	1	NaN	1	1	NaN	466.25	0.113237	0.680177	Not tested
789	FBgn0034552	CG17999	CG17999	Infinity	Infinity	0.662346	11	0.278595	0.383034	NaN	1	1	0.255042	1	NaN	476.4	0.0904026	0.680634	Not tested
790	FBgn0035412	CG14957	CG14957	973.653	Infinity	0.711975	Infinity	NaN	0.337285	NaN	NaN	1	NaN	1	NaN	497.714	0.130064	0.681813	Not tested
791	FBgn0038349	CG6045	CG6045	Infinity	Infinity	0.598044	Infinity	0.343306	0.383034	NaN	NaN	1	0.131813	1	NaN	524.222	0.101869	0.683192	Not tested
792	FBgn0035397	CG11486	CG11486	Infinity	Infinity	0.751928	5	0.255471	0.427578	NaN	1	0.330019	1.30211e-05	1	1.21128e-83	426.818	0.0920982	0.684484	Not tested
793	FBgn0034664	CG4377	CG4377	Infinity	Infinity	0.694447	Infinity	0.324636	0.352974	NaN	NaN	1	NaN	1	NaN	496.5	0.116767	0.688051	Not tested
794	FBgn0034721	CG11298	CG11298	Infinity	Infinity	0.65351	Infinity	NaN	0.383034	NaN	1	NaN	NaN	1	NaN	586.857	0.133662	0.689051	Not tested
795	FBgn0034592	CG9406	CG9406	Infinity	Infinity	0.67408	Infinity	NaN	0.383034	NaN	NaN	1	0.000908333	0.693279	NaN	521.625	0.11906	0.693036	Not tested
796	FBgn0051207	CG31207	CG31207	Infinity	Infinity	NaN	Infinity	0.31239	0.391994	NaN	1	1	NaN	1	NaN	520.5	0.11997	0.694987	Not tested
797	FBgn0034493	CG8908	CG8908	724.569	Infinity	0.66364	Infinity	NaN	0.383034	NaN	NaN	NaN	0.000867446	1	NaN	538.571	0.137344	0.696252	Not tested
798	FBgn0034681	CG9308	CG9308	Infinity	Infinity	0.653718	Infinity	0.252473	0.41319	NaN	NaN	1	0.00135495	0.74223	NaN	506.444	0.107362	0.696291	Not tested
799	FBgn0034318	CG14500	CG14500	Infinity	Infinity	0.664743	Infinity	NaN	0.383034	NaN	1	NaN	0.000908333	1	NaN	560.5	0.120813	0.696781	Not tested
800	FBgn0034371	CG5473	SP2637	Infinity	16	0.663954	Infinity	NaN	0.355113	1	1	NaN	0.301762	1	NaN	435.889	0.107705	0.697088	Not tested
801	FBgn0013983	CG5576	imd	Infinity	Infinity	NaN	2	0.478137	0.408217	NaN	1	NaN	8.21377e-17	1	7.06099e-167	403.111	0.107822	0.697357	negative
802	FBgn0037386	CG1208	CG1208	Infinity	Infinity	0.78346	11	0.321156	0.373851	NaN	1	1	0.0738959	0.9457	NaN	418.5	0.0969849	0.697713	Not tested
803	FBgn0034483	CG16894	CG16894	Infinity	Infinity	0.482033	Infinity	NaN	0.383034	NaN	NaN	NaN	0.107468	1	NaN	562.571	0.138717	0.698885	Not tested
804	FBgn0037409	CG15589	CG15589	Infinity	Infinity	0.739406	2	NaN	0.383034	NaN	1	NaN	NaN	1	NaN	519.714	0.138725	0.698901	Not tested
805	FBgn0000358	CG6524	Cp19	Infinity	Infinity	0.539027	Infinity	NaN	0.40785	NaN	NaN	1	6.26982e-53	1	NaN	539	0.122957	0.701283	Not tested
806	FBgn0000566	CG5345	Eip55E	Infinity	Infinity	0.593506	10	0.791147	0.376703	1	1	NaN	0.0672417	1	NaN	411.8	0.098532	0.701555	Not tested
807	FBgn0051953	CG31953	CG31953	Infinity	Infinity	NaN	3	NaN	0.383034	NaN	NaN	1	0.301762	1	NaN	520.143	0.141783	0.704665	Not tested
808	FBgn0038369	CG4560	Arpc3A	Infinity	Infinity	0.563648	8	NaN	0.448324	NaN	NaN	1	8.35075e-13	1	NaN	524.625	0.126326	0.708193	Not tested
809	FBgn0037399	CG15581	Or83c	Infinity	Infinity	0.542791	Infinity	NaN	0.410185	NaN	NaN	1	7.63958e-10	0.034968	NaN	500.125	0.127217	0.709988	Not tested
810	FBgn0037375	CG1193	CG1193	Infinity	Infinity	0.730643	29	0.643569	0.34639	NaN	1	1	0.00135495	0.978622	NaN	411.9	0.102105	0.710191	Not tested
811	FBgn0052277	CG32277	CG32277	Infinity	Infinity	NaN	60	NaN	0.38331	NaN	NaN	1	0.0672417	1	NaN	576.571	0.145658	0.711782	Not tested
812	FBgn0034602	CG15658	CG15658	Infinity	Infinity	0.704256	6	0.597864	0.383034	NaN	1	1	NaN	0.693279	NaN	436.222	0.115975	0.715486	Not tested
813	FBgn0038337	CG6125	CG6125	Infinity	Infinity	0.726214	2	NaN	0.383034	NaN	1	1	0.0672417	1	NaN	497	0.116182	0.715928	Not tested
814	FBgn0037421	CG15594	CG15594	678.97	Infinity	0.668947	Infinity	NaN	0.383034	NaN	1	NaN	NaN	1	NaN	525.286	0.148201	0.71634	Not tested
815	FBgn0035383	CG2107	CG2107	Infinity	Infinity	0.601545	Infinity	0.328152	0.419987	1	1	1	0.0672417	1	NaN	483.818	0.1053	0.71703	Not tested
816	FBgn0010411	CG8900	RpS18	Infinity	Infinity	0.652512	6	NaN	0.395526	NaN	1	1	1.94502e-20	1	NaN	497.556	0.117216	0.718126	Not tested
817	FBgn0031489	CG17224	CG17224	Infinity	Infinity	0.641176	Infinity	NaN	0.383034	NaN	NaN	NaN	0.0752997	1	NaN	625.429	0.149574	0.718765	Not tested
818	FBgn0037394	CG34113	CG34113	Infinity	Infinity	0.643724	Infinity	NaN	NaN	NaN	NaN	NaN	NaN	NaN	NaN	659	0.284653	0.720644	Not tested
819	FBgn0050404	CG30404	Tango11	Infinity	Infinity	NaN	10	NaN	NaN	NaN	1	1	1	0.9457	NaN	448	0.150904	0.721091	Not tested
820	FBgn0034680	CG34370	CG34370	Infinity	Infinity	0.669615	Infinity	NaN	0.383034	NaN	1	1	NaN	1	NaN	563.75	0.133365	0.722008	Not tested
821	FBgn0053233	CG33233	CG33233	523.782	Infinity	NaN	Infinity	NaN	0.383034	NaN	NaN	1	1	0.9457	NaN	478.857	0.152001	0.722991	Not tested
822	FBgn0022700	CG3986	Cht4	Infinity	Infinity	0.694984	Infinity	NaN	0.357567	1	NaN	1	1.12382e-10	1	NaN	468.889	0.120477	0.724917	Not tested
823	FBgn0035935	CG5747	mfr	Infinity	Infinity	0.662272	Infinity	NaN	0.383034	NaN	NaN	1	1.76767e-45	1	3.37551e-99	492.222	0.120716	0.725407	Not tested
824	FBgn0034663	CG4363	CG4363	Infinity	Infinity	0.615355	Infinity	NaN	0.3903	NaN	1	1	NaN	1	NaN	579.875	0.136162	0.727277	Not tested
825	FBgn0029084	CG6727	gom	Infinity	Infinity	0.591906	Infinity	NaN	0.384351	NaN	NaN	NaN	2.03892e-14	1	NaN	592	0.156365	0.730404	Not tested
826	FBgn0034529	CG16742	CG16742	Infinity	Infinity	0.483613	Infinity	0.649454	0.383034	NaN	NaN	NaN	NaN	1	NaN	522	0.15661	0.730812	Not tested
827	FBgn0034713	CG11291	CG11291	Infinity	Infinity	0.556819	Infinity	NaN	0.383034	1	NaN	1	0.255042	1	NaN	510.889	0.12385	0.731732	Not tested
828	FBgn0034510	CG13426	CG13426	Infinity	Infinity	0.621407	Infinity	NaN	0.383034	NaN	NaN	NaN	0.0842389	1	NaN	618.714	0.158261	0.73355	Not tested
829	FBgn0020312	CG4050	CG4050	Infinity	Infinity	0.550989	Infinity	0.266347	0.384107	NaN	1	NaN	0.145931	NaN	NaN	506.5	0.140021	0.734348	Not tested
830	FBgn0031517	CG15406	CG15406	Infinity	Infinity	0.632807	14	NaN	0.388795	NaN	NaN	1	0.0738959	0.9457	NaN	528.875	0.140686	0.735545	Not tested
831	FBgn0037393	CG34113	CG34113	Infinity	Infinity	0.645515	Infinity	NaN	NaN	NaN	NaN	NaN	NaN	NaN	NaN	661.25	0.300285	0.738107	Not tested
832	FBgn0046878	CG15582	Obp83cd	Infinity	Infinity	NaN	Infinity	NaN	0.393124	NaN	1	1	2.52166e-09	1	NaN	546.25	0.142265	0.738359	Not tested
833	FBgn0033065	CG8345	Cyp6w1	Infinity	Infinity	0.697534	17	0.35684	0.392537	1	NaN	1	0.0240409	0.92842	NaN	446.5	0.115143	0.739151	Not tested
834	FBgn0038350	CG18516	CG18516	Infinity	Infinity	0.585719	Infinity	NaN	0.383034	NaN	NaN	1	0.131813	1	NaN	575.625	0.143094	0.739822	Not tested
835	FBgn0038315	CG14866	CG14866	595.819	Infinity	0.713244	Infinity	NaN	0.383034	NaN	1	1	0.000908333	1	NaN	496.667	0.128134	0.740092	Not tested
836	FBgn0034519	CG18065	CG18065	294.958	Infinity	0.685897	Infinity	0.608805	0.383034	NaN	NaN	NaN	NaN	1	NaN	520	0.16296	0.741164	Not tested
837	FBgn0028496	CG30116	CG30116	Infinity	Infinity	0.583187	Infinity	NaN	0.376966	NaN	1	NaN	0.301762	0.693279	NaN	475.625	0.144765	0.742742	Not tested
838	FBgn0037391	CG2017	CG2017	Infinity	Infinity	0.490003	Infinity	0.480995	0.394021	NaN	NaN	1	0.000463708	0.862198	1.21128e-83	423.1	0.11751	0.744017	Not tested
839	FBgn0034600	CG4279	CG4279	565.685	Infinity	0.791363	11	NaN	0.353509	NaN	NaN	1	0.11047	1	NaN	460.25	0.145993	0.744862	Not tested
840	FBgn0034548	CG13443	CG13443	Infinity	Infinity	0.65554	Infinity	NaN	0.383034	NaN	NaN	NaN	NaN	1	NaN	645.833	0.190614	0.744878	Not tested
841	FBgn0038381	CG3303	CG3303	Infinity	Infinity	0.561272	Infinity	0.330499	0.383034	NaN	1	NaN	0.301762	1	NaN	503.444	0.130883	0.745291	Not tested
842	FBgn0046875	CG31558	Obp83g	Infinity	Infinity	NaN	Infinity	NaN	0.387977	NaN	NaN	1	2.52166e-09	1	NaN	585.571	0.166109	0.746124	Not tested
843	FBgn0034700	CG11269	CG11269	294.958	Infinity	0.699564	Infinity	NaN	0.383034	NaN	NaN	NaN	NaN	1	NaN	571.667	0.19264	0.747721	Not tested
844	FBgn0037370	CG1236	CG1236	Infinity	Infinity	0.630389	10	0.793427	0.383034	NaN	1	1	0.0672417	1	NaN	481.6	0.119794	0.748606	Not tested
845	FBgn0053160	CG33160	CG33160	Infinity	Infinity	NaN	Infinity	NaN	0.38331	NaN	NaN	1	0.0672417	1	NaN	617.714	0.16779	0.748726	Not tested
846	FBgn0035075	CG34413	CG34413	Infinity	Infinity	0.54009	Infinity	0.501572	0.393961	NaN	NaN	1	NaN	1	NaN	546.375	0.148551	0.749213	Not tested
847	FBgn0038299	CG6687	CG6687	Infinity	Infinity	0.648439	21	0.726504	0.361132	NaN	NaN	1	0.0439319	1	NaN	473.444	0.133633	0.750364	Not tested
848	FBgn0013812	CG3723	Dhc93AB	784.857	Infinity	0.494819	Infinity	0.438859	0.52613	NaN	NaN	1	0.00203708	1	NaN	479.778	0.133717	0.750518	Not tested
849	FBgn0033073	CG8276	bin3	Infinity	Infinity	0.68814	Infinity	NaN	0.368953	NaN	1	NaN	1.17464e-13	1	NaN	508.75	0.149361	0.750573	Not tested
850	FBgn0014963	CG10272	gpp	Infinity	Infinity	NaN	7	NaN	0.415003	1	NaN	1	0.301762	0.0195531	0	418.889	0.134446	0.751842	Not tested
851	FBgn0035348	CG16758	CG16758	Infinity	Infinity	0.65792	7	0.61678	0.359308	NaN	NaN	1	0.131813	1	NaN	472.556	0.134533	0.751998	Not tested
852	FBgn0034501	CG13868	CG13868	Infinity	Infinity	0.60482	Infinity	0.672554	0.383034	NaN	1	NaN	NaN	1	NaN	530.875	0.150243	0.752043	Not tested
853	FBgn0028983	CG10913	Spn6	Infinity	Infinity	0.515479	Infinity	NaN	0.391434	NaN	1	NaN	0.0672417	1	NaN	560.375	0.150785	0.752942	Not tested
854	FBgn0031497	CG17259	CG17259	Infinity	Infinity	0.532607	19	0.662909	0.405802	1	NaN	1	0.00201945	1	NaN	460.4	0.122136	0.753208	Not tested
855	FBgn0027527	CG1151	Osi6	296.648	Infinity	0.699208	5	NaN	0.410783	NaN	1	1	NaN	1	NaN	488.625	0.151032	0.753351	Not tested
856	FBgn0038291	CG3984	CG3984	Infinity	Infinity	0.65761	Infinity	NaN	0.383034	NaN	NaN	NaN	NaN	1	NaN	646.667	0.196951	0.753652	Not tested
857	FBgn0038347	CG18522	CG18522	306.203	Infinity	0.711548	Infinity	0.37899	0.354834	NaN	1	1	0.131813	1	NaN	433.5	0.122994	0.754867	Not tested
858	FBgn0035416	CG17569	gry	Infinity	Infinity	0.587737	Infinity	NaN	0.383034	NaN	NaN	1	0.230593	1	NaN	578	0.153382	0.757194	Not tested
859	FBgn0035366	CG16976	CG16976	Infinity	Infinity	0.667665	Infinity	NaN	0.383034	NaN	NaN	1	NaN	1	NaN	609.143	0.174127	0.758259	Not tested
860	FBgn0035378	CG9973	CG9973	Infinity	Infinity	0.683469	Infinity	NaN	0.383034	NaN	NaN	1	0.00107086	1	NaN	581.875	0.156069	0.761502	Not tested
861	FBgn0015801	CG2928	Reg-5	Infinity	Infinity	0.555678	2	NaN	0.401575	NaN	1	NaN	0.230593	1	NaN	513.75	0.156628	0.762387	negative
862	FBgn0035404	CG12079	CG12079	262.8	Infinity	0.744365	22	0.589647	0.361053	1	NaN	1	0.0842389	1	NaN	397.9	0.128409	0.765036	Not tested
863	FBgn0034715	CG3382	Oatp58Db	Infinity	Infinity	0.45883	Infinity	NaN	0.383034	NaN	NaN	1	0.0429316	1	7.14492e-23	471.667	0.142055	0.765167	Not tested
864	FBgn0037414	CG1153	Osi7	Infinity	Infinity	0.579745	Infinity	0.751374	0.383034	NaN	1	1	NaN	1	NaN	504.667	0.142445	0.765825	Not tested
865	FBgn0038318	CG6236	CG6236	Infinity	Infinity	0.572452	Infinity	0.693645	0.383034	NaN	NaN	1	NaN	1	NaN	533.25	0.162064	0.770794	negative
866	FBgn0034350	CG5189	CG5189	Infinity	Infinity	0.661496	3	NaN	0.383034	NaN	NaN	1	0.243873	1	NaN	534.125	0.162313	0.771171	Not tested
867	FBgn0037430	CG15188	Osi20	Infinity	Infinity	0.68569	Infinity	NaN	0.383034	NaN	1	1	NaN	1	NaN	568.375	0.162333	0.771201	Not tested
868	FBgn0038380	CG14877	CG14877	Infinity	Infinity	0.684652	Infinity	NaN	0.383034	NaN	NaN	1	0.0293319	1	NaN	592.75	0.162468	0.771405	Not tested
869	FBgn0034546	CG13442	CG13442	959.166	Infinity	0.67748	Infinity	NaN	0.383034	NaN	1	NaN	NaN	1	NaN	540	0.183497	0.771599	Not tested
870	FBgn0034296	CG10912	CG10912	Infinity	Infinity	0.675021	Infinity	0.368665	0.383034	NaN	1	NaN	NaN	NaN	NaN	519.571	0.183529	0.771642	Not tested
871	FBgn0050327	CG42257	CG42257	Infinity	Infinity	NaN	11	NaN	0.424521	NaN	NaN	1	0.00608148	1	NaN	576.429	0.185083	0.773771	Not tested
872	FBgn0035923	CG6511	CG6511	Infinity	Infinity	0.662938	Infinity	NaN	0.383034	NaN	NaN	NaN	NaN	1	NaN	648.833	0.213427	0.774905	Not tested
873	FBgn0037442	CG10277	CG10277	Infinity	Infinity	0.609128	Infinity	0.824903	0.383034	NaN	NaN	1	NaN	0.0140074	NaN	487	0.164978	0.775157	negative
874	FBgn0038348	CG18519	CG18519	Infinity	Infinity	0.641349	Infinity	NaN	0.383034	NaN	NaN	1	0.131813	1	NaN	597.5	0.165218	0.775513	Not tested
875	FBgn0037380	CG11000	CG11000	Infinity	Infinity	0.671164	Infinity	NaN	0.383034	NaN	NaN	1	NaN	1	NaN	611	0.187276	0.776737	Not tested
876	FBgn0034567	CG15651	CG15651	Infinity	Infinity	0.674827	Infinity	NaN	0.372238	NaN	1	NaN	NaN	1	NaN	552.143	0.187826	0.777473	Not tested
877	FBgn0038353	CG5399	CG5399	Infinity	Infinity	0.672084	Infinity	NaN	0.383034	NaN	NaN	1	NaN	1	NaN	611.286	0.189299	0.779433	Not tested
878	FBgn0051698	CG31698	CG31698	306.565	Infinity	NaN	Infinity	NaN	0.383034	NaN	1	NaN	1	1	NaN	512.429	0.190695	0.781272	Not tested
879	FBgn0003257	CG3593	r-l	Infinity	Infinity	0.556816	2	NaN	0.434622	1	1	1	0.131813	1	NaN	460.1	0.138417	0.782526	Not tested
880	FBgn0052299	CG32299	CG32299	281.069	Infinity	NaN	Infinity	NaN	0.383034	NaN	NaN	NaN	1	1	NaN	556.833	0.220332	0.78319	Not tested
881	FBgn0034691	CG6562	synj	Infinity	Infinity	0.694657	2	NaN	0.416294	1	NaN	NaN	3.69607e-20	1	NaN	491.75	0.17068	0.783419	Not tested
882	FBgn0035382	CG9969	Or63a	Infinity	Infinity	0.547164	Infinity	NaN	0.421036	NaN	NaN	1	7.63958e-10	0.968356	NaN	521.125	0.170909	0.783743	Not tested
883	FBgn0046876	CG31557	Obp83ef	Infinity	Infinity	NaN	Infinity	NaN	0.393135	NaN	NaN	1	2.52166e-09	1	NaN	590.286	0.19266	0.783831	Not tested
884	FBgn0031501	CG17261	CG17261	Infinity	Infinity	0.664081	Infinity	NaN	0.383034	NaN	NaN	NaN	NaN	1	NaN	649.833	0.221031	0.78401	Not tested
885	FBgn0038870	CG5871	CG5871	Infinity	Infinity	0.441286	4	0.89499	0.383034	NaN	NaN	1	0.301762	1	NaN	453.222	0.153956	0.784342	Not tested
886	FBgn0051189	CG31189	CG31189	Infinity	Infinity	NaN	Infinity	0.31239	0.403378	NaN	NaN	1	NaN	1	NaN	569.286	0.194557	0.786268	Not tested
887	FBgn0034335	CG5164	GstE1	Infinity	Infinity	0.549413	7	0.669357	0.393574	1	NaN	NaN	0.0672417	1	NaN	472	0.156433	0.788097	Not tested
888	FBgn0035347	CG33232	CG33232	Infinity	Infinity	0.562765	Infinity	NaN	0.403801	NaN	NaN	1	0.000355464	1	NaN	575.75	0.17463	0.788936	Not tested
889	FBgn0038869	CG3353	CG3353	Infinity	Infinity	0.665441	6	0.702905	0.356144	NaN	1	1	NaN	1	1.82155e-232	402.7	0.142403	0.789056	Not tested
890	FBgn0038332	CG6136	CG6136	Infinity	Infinity	0.615522	21	NaN	0.389792	NaN	1	1	0.255042	1	NaN	548.778	0.157138	0.789152	Not tested
891	FBgn0035914	CG6282	CG6282	Infinity	Infinity	0.567722	Infinity	0.300606	0.421953	NaN	NaN	1	NaN	1	NaN	552.5	0.174954	0.789381	Not tested
892	FBgn0031495	CG17257	CG17257	Infinity	Infinity	0.559129	Infinity	NaN	0.404058	NaN	NaN	1	0.000908333	1	NaN	579.75	0.176547	0.791554	Not tested
893	FBgn0034588	CG9394	CG9394	795.779	Infinity	0.705873	Infinity	NaN	0.383034	NaN	1	1	NaN	1	NaN	521	0.177215	0.792458	Not tested
894	FBgn0040679	CG11373	CG11373	Infinity	Infinity	0.666535	Infinity	NaN	0.383034	NaN	NaN	NaN	NaN	1	NaN	650.833	0.228636	0.792705	Not tested
895	FBgn0031514	CG3332	CG3332	Infinity	Infinity	0.716069	Infinity	0.484576	0.383034	NaN	1	1	NaN	1	NaN	531.778	0.159983	0.793347	Not tested
896	FBgn0034506	CG13870	CG13870	Infinity	Infinity	0.676165	Infinity	NaN	0.383034	NaN	1	NaN	NaN	1	NaN	596.286	0.200418	0.793604	Not tested
897	FBgn0034298	CG34386	CG34386	Infinity	Infinity	0.666635	Infinity	NaN	0.383034	NaN	NaN	NaN	NaN	1	NaN	651	0.229903	0.794116	Not tested
898	FBgn0035065	CG3589	CG3589	Infinity	Infinity	0.693349	Infinity	NaN	0.383034	NaN	1	1	NaN	1	NaN	571	0.178774	0.79455	Not tested
899	FBgn0037396	CG11459	CG11459	Infinity	Infinity	0.658164	Infinity	0.569432	0.39462	NaN	1	1	0.0672417	1	NaN	550.6	0.146781	0.795964	Not tested
900	FBgn0034601	CG4286	CG4286	Infinity	Infinity	0.677494	Infinity	NaN	0.383034	NaN	1	NaN	NaN	1	NaN	596.857	0.204464	0.798502	Not tested
901	FBgn0035904	CG6776	CG6776	Infinity	Infinity	0.649514	5	NaN	0.410285	NaN	1	1	0.0456745	1	NaN	532.667	0.164698	0.800089	Not tested
902	FBgn0050148	CG30148	CG30148	570.964	Infinity	NaN	Infinity	NaN	0.383034	NaN	1	NaN	0.380973	1	NaN	516.286	0.20698	0.801481	Not tested
903	FBgn0017429	CG5989	CG5989	Infinity	Infinity	0.52694	Infinity	0.516879	0.425891	NaN	1	1	NaN	1	NaN	522	0.165979	0.801876	Not tested
904	FBgn0038333	CG14867	CG14867	Infinity	Infinity	0.668571	Infinity	NaN	0.383034	NaN	NaN	NaN	NaN	1	NaN	652	0.237507	0.80236	Not tested
905	FBgn0035931	CG13312	CG13312	487.852	Infinity	0.712336	Infinity	NaN	0.383034	NaN	NaN	1	NaN	1	NaN	550.429	0.207993	0.802667	Not tested
906	FBgn0035957	CG5144	CG5144	Infinity	Infinity	0.556085	9	NaN	0.388911	1	NaN	1	0.301762	1	NaN	498.333	0.16835	0.805135	Not tested
907	FBgn0051446	CG31446	CG31446	419.524	Infinity	NaN	Infinity	NaN	0.383034	NaN	NaN	1	1	1	NaN	532.143	0.210224	0.80525	Not tested
908	FBgn0034480	CG16898	CG16898	Infinity	Infinity	0.684788	Infinity	NaN	0.383034	NaN	NaN	NaN	NaN	0.862198	NaN	588.5	0.240837	0.805854	Not tested
909	FBgn0034689	CG2921	CG2921	Infinity	Infinity	0.699752	Infinity	0.586839	0.383034	NaN	1	1	NaN	1	NaN	534.778	0.169089	0.806138	Not tested
910	FBgn0035902	CG6683	CG6683	Infinity	Infinity	0.699229	Infinity	NaN	0.383034	NaN	1	1	NaN	1	NaN	572.625	0.188952	0.807626	Not tested
911	FBgn0037441	CG10284	CG10284	Infinity	Infinity	0.616944	Infinity	NaN	0.40564	NaN	NaN	1	0.0441903	1	NaN	615.875	0.189391	0.808168	Not tested
912	FBgn0017482	CG3425	T3dh	Infinity	Infinity	0.706131	12	NaN	0.414713	1	1	1	0.0014221	1	NaN	504.8	0.155157	0.808452	Not tested
913	FBgn0034551	CG15225	CG15225	Infinity	Infinity	0.471049	Infinity	NaN	0.410783	NaN	NaN	NaN	NaN	1	NaN	621.167	0.243845	0.808952	Not tested
914	FBgn0034297	CG34386	CG34386	379.236	Infinity	0.73133	Infinity	NaN	0.383034	NaN	NaN	NaN	NaN	1	NaN	582	0.244582	0.809702	Not tested
915	FBgn0051950	CG31950	CG31950	Infinity	Infinity	NaN	Infinity	NaN	0.383034	NaN	NaN	1	0.243873	1	NaN	598	0.214319	0.809892	Not tested
916	FBgn0035087	CG2765	CG2765	Infinity	Infinity	0.596044	Infinity	0.352088	0.413813	NaN	1	NaN	NaN	1	NaN	550	0.192544	0.812012	negative
917	FBgn0052023	CG32023	CG32023	392.428	Infinity	NaN	Infinity	NaN	0.383034	NaN	NaN	NaN	1	1	NaN	560.667	0.249588	0.814716	Not tested
918	FBgn0027360	CG9878	Tim10	Infinity	Infinity	NaN	Infinity	0.734574	0.375672	NaN	1	1	0.0842389	0.92842	NaN	442.778	0.179113	0.819175	Not tested
919	FBgn0053147	CG33147	Hs3st-A	Infinity	Infinity	NaN	Infinity	NaN	0.383034	NaN	1	1	0.380973	1	NaN	558.5	0.19921	0.819853	Not tested
920	FBgn0051303	CG31303	CG31303	Infinity	Infinity	NaN	6	NaN	0.383034	NaN	NaN	NaN	1	1	NaN	575	0.255295	0.820253	Not tested
921	FBgn0038849	CG7079	CG7079	Infinity	Infinity	0.575267	Infinity	NaN	0.400789	NaN	NaN	1	NaN	1	NaN	618.143	0.22583	0.822292	Not tested
922	FBgn0034580	CG9357	Cht8	Infinity	Infinity	0.590054	Infinity	NaN	0.414607	NaN	NaN	1	0.000289502	1	NaN	590.25	0.201747	0.82274	Not tested
923	FBgn0043532	CG30448	Obp56i	Infinity	Infinity	NaN	Infinity	NaN	0.393893	NaN	NaN	NaN	2.52166e-09	1	NaN	630.333	0.25917	0.82391	Not tested
924	FBgn0063498	CG17523	GstE2	Infinity	Infinity	NaN	Infinity	NaN	0.383034	1	NaN	NaN	0.255042	1	NaN	556.143	0.227604	0.824121	Not tested
925	FBgn0034326	CG18540	CG18540	Infinity	Infinity	0.757492	5	NaN	0.383034	NaN	NaN	NaN	NaN	1	NaN	593.667	0.261518	0.826087	Not tested
926	FBgn0034705	CG11170	CG11170	962.808	Infinity	0.617994	Infinity	0.769263	0.383034	NaN	NaN	1	NaN	1	NaN	504.5	0.204784	0.826127	Not tested
927	FBgn0034293	CG14495	CG14495	Infinity	Infinity	0.674362	Infinity	NaN	0.383034	NaN	NaN	NaN	NaN	1	NaN	655.167	0.261588	0.826151	Not tested
928	FBgn0031499	CG17262	cnir	Infinity	Infinity	0.706127	Infinity	NaN	0.383034	NaN	NaN	1	3.4187e-08	1	NaN	578.25	0.204921	0.826279	Not tested
929	FBgn0034325	CG18539	CG18539	Infinity	Infinity	0.73368	2	0.616684	0.383034	NaN	NaN	NaN	NaN	1	NaN	520.857	0.230305	0.826865	Not tested
930	FBgn0034487	CG11048	CG11048	Infinity	Infinity	0.587628	Infinity	NaN	0.394505	NaN	1	NaN	NaN	NaN	NaN	598.333	0.263125	0.827559	Not tested
931	FBgn0038342	CG14870	CG14870	Infinity	Infinity	0.643829	Infinity	NaN	0.394505	NaN	NaN	1	NaN	1	NaN	644.286	0.233646	0.830195	Not tested
932	FBgn0038358	CG4525	CG4525	Infinity	Infinity	0.679421	Infinity	0.643359	0.394505	NaN	1	1	NaN	0.693279	NaN	517.333	0.188708	0.830722	Not tested
933	FBgn0034291	CG5770	CG5770	762.889	Infinity	0.66022	Infinity	0.390418	0.40233	NaN	1	NaN	NaN	NaN	NaN	501.571	0.23472	0.831251	Not tested
934	FBgn0063496	CG17525	GstE4	Infinity	Infinity	NaN	Infinity	NaN	0.3955	1	NaN	NaN	0.0672417	1	NaN	584.571	0.235876	0.832379	Not tested
935	FBgn0063495	CG17527	GstE5	Infinity	Infinity	NaN	Infinity	NaN	0.3955	1	NaN	NaN	0.0672417	1	NaN	584.571	0.235876	0.832379	Not tested
936	FBgn0038302	CG4210	CG4210	Infinity	Infinity	0.702247	4	NaN	0.383034	NaN	1	1	0.301762	1	NaN	522	0.190711	0.833025	Not tested
937	FBgn0034295	CG10911	CG10911	Infinity	Infinity	0.684195	Infinity	NaN	0.383034	NaN	1	NaN	NaN	NaN	NaN	592.667	0.272715	0.836066	Not tested
938	FBgn0017567	CG3944	ND23	Infinity	Infinity	0.729263	14	NaN	0.422859	1	1	1	0.00203708	1	NaN	512.6	0.176301	0.836228	Not tested
939	FBgn0052856	CG32856	CG32856	502.991	Infinity	NaN	Infinity	NaN	0.383034	NaN	NaN	NaN	1	1	NaN	564.333	0.273329	0.836595	Not tested
940	FBgn0051294	CG31294	CG31294	Infinity	Infinity	NaN	Infinity	NaN	0.383034	NaN	NaN	1	1	0.693279	NaN	543	0.241011	0.837288	Not tested
941	FBgn0034292	CG5767	CG5767	Infinity	Infinity	0.68118	Infinity	NaN	0.383034	NaN	NaN	NaN	NaN	1	NaN	657.167	0.276796	0.839547	Not tested
942	FBgn0052487	CG32487	CG32487	Infinity	Infinity	NaN	10	0.518681	0.402651	NaN	NaN	1	0.255042	1	NaN	543.75	0.21851	0.840556	Not tested
943	FBgn0037415	CG15591	Osi8	Infinity	Infinity	0.697205	Infinity	NaN	0.383034	NaN	NaN	1	NaN	1	NaN	619.429	0.246956	0.842774	Not tested
944	FBgn0034660	CG4402	lox2	Infinity	Infinity	0.629186	Infinity	0.402602	0.448269	NaN	NaN	1	0.00010049	1	NaN	556.333	0.203974	0.847414	Not tested
945	FBgn0026173	CG5186	slim	Infinity	Infinity	NaN	Infinity	0.461385	0.383034	NaN	1	NaN	1	1	NaN	537.25	0.226272	0.848121	Not tested
946	FBgn0034639	CG15673	CG15673	Infinity	Infinity	0.685477	Infinity	NaN	0.383034	NaN	NaN	NaN	NaN	1	NaN	658.667	0.288203	0.848856	Not tested
947	FBgn0051182			746.324	Infinity	NaN	Infinity	NaN	0.383034	NaN	1	NaN	1	1	NaN	526.857	0.254252	0.849231	Not tested
948	FBgn0037402	CG1076	CG1076	782.943	Infinity	0.68704	Infinity	NaN	0.383034	NaN	NaN	1	0.12396	1	NaN	557	0.229834	0.851457	Not tested
949	FBgn0063491	CG17534	GstE9	Infinity	Infinity	NaN	7	0.389212	0.410656	1	NaN	NaN	0.255042	1	NaN	493.625	0.23159	0.853072	Not tested
950	FBgn0063499	CG17522	GstE10	Infinity	Infinity	NaN	5	NaN	0.3955	1	NaN	NaN	0.255042	1	NaN	531.857	0.259765	0.853916	Not tested
951	FBgn0027590	CG16936	CG16936	Infinity	Infinity	0.573067	Infinity	0.374817	0.393961	NaN	NaN	1	0.255042	1	NaN	556.111	0.210641	0.854117	Not tested
952	FBgn0026136	CG8914	CkIIbeta2	Infinity	Infinity	0.730624	4	NaN	0.494277	NaN	NaN	1	9.07579e-08	0.742887	NaN	519.5	0.234484	0.855692	Not tested
953	FBgn0034540	CG11136	CG11136	Infinity	Infinity	0.745352	Infinity	NaN	0.383034	NaN	1	NaN	2.1009e-11	1	NaN	564	0.235306	0.856426	Not tested
954	FBgn0034300	CG5098	CG5098	Infinity	Infinity	0.690683	Infinity	NaN	0.383034	NaN	1	NaN	NaN	NaN	NaN	596.333	0.29935	0.85739	Not tested
955	FBgn0031509	CG34393	CG34393	Infinity	Infinity	0.745372	Infinity	NaN	0.383034	NaN	NaN	1	5.41937e-08	1	NaN	584	0.2378	0.85863	Not tested
956	FBgn0053234	CG33234	CG33234	Infinity	Infinity	NaN	Infinity	NaN	0.383034	NaN	NaN	1	1	0.9457	NaN	551.857	0.265612	0.858712	Not tested
957	FBgn0028970	CG18627	betaggt-II	Infinity	36	0.500148	8	0.878457	0.402263	1	1	1	0.11777	1	NaN	402.182	0.198308	0.860026	Not tested
958	FBgn0038850	CG17279	CG17279	Infinity	Infinity	0.60997	Infinity	NaN	0.413387	NaN	NaN	1	NaN	1	NaN	641.143	0.267902	0.860543	Not tested
959	FBgn0035952	CG5280	CG5280	Infinity	Infinity	0.618386	Infinity	NaN	0.383034	NaN	NaN	1	1	1	NaN	600.5	0.241263	0.861628	Not tested
960	FBgn0038303	CG6623	CG6623	685.303	Infinity	0.644402	Infinity	NaN	0.383034	NaN	1	NaN	1	1	NaN	535.875	0.242377	0.862578	Not tested
961	FBgn0034315	CG5721	CG5721	Infinity	Infinity	0.602159	Infinity	0.778705	0.383034	NaN	1	NaN	NaN	NaN	NaN	519.857	0.27312	0.86462	Not tested
962	FBgn0034514	CG13427	CG13427	Infinity	Infinity	0.700247	Infinity	NaN	0.371115	NaN	NaN	NaN	NaN	1	NaN	613.167	0.309496	0.864706	Not tested
963	FBgn0033044	CG34385	dpr12	Infinity	Infinity	0.700184	Infinity	NaN	0.371672	NaN	NaN	NaN	NaN	1	NaN	613.667	0.309765	0.864895	Not tested
964	FBgn0035346	CG1146	CG1146	Infinity	Infinity	0.791243	Infinity	0.460193	0.383034	NaN	1	NaN	NaN	1	NaN	557.125	0.248384	0.867576	Not tested
965	FBgn0038346	CG14872	CG14872	Infinity	Infinity	0.710714	Infinity	NaN	0.383034	NaN	NaN	1	NaN	1	NaN	623.857	0.278313	0.868548	Not tested
966	FBgn0034521	CG13431	Mgat1	Infinity	Infinity	0.645753	Infinity	NaN	0.3952	1	NaN	NaN	0.114528	1	NaN	598.75	0.249765	0.868696	Not tested
967	FBgn0035415	CG14966	CG14966	Infinity	Infinity	0.711771	Infinity	NaN	0.383034	NaN	NaN	1	NaN	1	NaN	624.286	0.281347	0.870786	Not tested
968	FBgn0069056	CG33226	CG33226	Infinity	Infinity	NaN	Infinity	NaN	0.370338	NaN	NaN	1	1	1	NaN	562	0.281753	0.871082	Not tested
969	FBgn0038886	CG6475	CG6475	Infinity	Infinity	0.628502	Infinity	NaN	0.395932	NaN	NaN	1	0.11777	1	NaN	631.75	0.253699	0.871832	Not tested
970	FBgn0038862	CG5798	CG5798	Infinity	Infinity	0.638847	5	NaN	0.402775	NaN	NaN	1	0.11777	1	NaN	576.5	0.25567	0.873372	Not tested
971	FBgn0038863	CG5802	CG5802	Infinity	Infinity	0.598296	Infinity	0.679655	0.396949	NaN	1	1	0.255042	0.9457	NaN	512.9	0.212458	0.873772	Not tested
972	FBgn0034605	CG15661	CG15661	Infinity	Infinity	0.639124	Infinity	NaN	0.395932	NaN	NaN	1	0.11777	1	NaN	635.375	0.256463	0.873986	Not tested
973	FBgn0038873	CG5892	CG5892	392.265	Infinity	0.620258	Infinity	NaN	0.410783	NaN	NaN	1	0.301762	1	NaN	575.5	0.257176	0.874535	Not tested
974	FBgn0040827	CG13315	CG13315	750.999	Infinity	0.631614	Infinity	NaN	0.425702	NaN	1	NaN	NaN	1	NaN	574.857	0.289767	0.876782	Not tested
975	FBgn0035945	CG5026	CG5026	Infinity	Infinity	0.502924	Infinity	0.631439	0.384107	NaN	NaN	NaN	0.255042	1	NaN	570.5	0.263724	0.879458	Not tested
976	FBgn0035906	CG6673	CG6673	Infinity	Infinity	0.73648	12	0.835093	0.36897	NaN	1	1	0.0456745	1	NaN	471	0.219666	0.880044	Not tested
977	FBgn0000326	CG9858	clt	Infinity	Infinity	0.594107	3	0.583919	0.387691	NaN	1	1	0.301762	1	1.88141e-65	450.091	0.223323	0.882801	Not tested
978	FBgn0050432	CG30432	CG30432	833.067	Infinity	NaN	Infinity	NaN	0.383034	NaN	NaN	NaN	1	1	NaN	579.5	0.337366	0.882807	Not tested
979	FBgn0038309	CG6499	CG6499	Infinity	Infinity	0.733625	Infinity	NaN	0.342016	NaN	NaN	1	0.255042	1	NaN	566.25	0.269786	0.883828	Not tested
980	FBgn0050151	CG30151	CG30151	Infinity	Infinity	NaN	Infinity	NaN	0.383034	NaN	1	NaN	1	1	NaN	591.714	0.301307	0.884517	Not tested
981	FBgn0050282			Infinity	Infinity	NaN	Infinity	NaN	0.383034	NaN	1	NaN	1	1	NaN	591.714	0.301307	0.884517	Not tested
982	FBgn0050284	CG30284	CG30284	Infinity	Infinity	NaN	Infinity	NaN	0.383034	NaN	1	NaN	1	1	NaN	591.714	0.301307	0.884517	Not tested
983	FBgn0051088	CG31088	CG31088	Infinity	Infinity	NaN	Infinity	NaN	0.383034	NaN	1	NaN	1	1	NaN	591.714	0.301307	0.884517	Not tested
984	FBgn0043806	CG32032	CG32032	Infinity	Infinity	NaN	Infinity	NaN	0.383034	NaN	NaN	1	1	1	NaN	608.286	0.30132	0.884526	Not tested
985	FBgn0053225	CG33225	CG33225	Infinity	Infinity	NaN	Infinity	NaN	0.383034	NaN	NaN	1	1	1	NaN	608.286	0.30132	0.884526	Not tested
986	FBgn0038319	CG31478	mRpL9	Infinity	Infinity	0.697267	3	NaN	0.405101	NaN	1	1	0.0842389	1	NaN	545.667	0.247168	0.885504	Not tested
987	FBgn0050395	CG30395	CG30395	928.978	Infinity	NaN	Infinity	NaN	0.383034	NaN	NaN	NaN	1	1	NaN	583.167	0.346606	0.888222	Not tested
988	FBgn0034655	CG10307	CG10307	Infinity	Infinity	0.830841	Infinity	NaN	0.386408	NaN	1	1	3.21225e-17	0.693279	NaN	515.333	0.252576	0.889484	Not tested
989	FBgn0034307	CG10914	CG10914	Infinity	Infinity	0.74146	Infinity	NaN	0.383034	NaN	NaN	1	NaN	1	NaN	628.429	0.310681	0.890415	Not tested
990	FBgn0050154	CG30154	CG30154	985.901	Infinity	NaN	Infinity	NaN	0.383034	NaN	NaN	NaN	1	1	NaN	585.333	0.351215	0.890822	Not tested
991	FBgn0035338	CG13800	CG13800	Infinity	Infinity	0.742082	Infinity	0.548456	0.383034	NaN	NaN	NaN	NaN	1	NaN	608	0.315447	0.893288	Not tested
992	FBgn0034545	CG13438	CG13438	Infinity	Infinity	0.544753	Infinity	NaN	0.417639	NaN	NaN	NaN	NaN	1	NaN	656.667	0.356325	0.893631	Not tested
993	FBgn0035402	CG12082	CG12082	Infinity	Infinity	0.707809	7	0.465297	0.391597	NaN	1	1	0.11777	1	NaN	519.7	0.237497	0.894133	Not tested
994	FBgn0034541	CG13437	CG13437	Infinity	Infinity	0.706934	Infinity	NaN	0.383034	NaN	NaN	NaN	NaN	1	NaN	668.333	0.361711	0.896508	Not tested
995	FBgn0027835	CG5170	Dp1	Infinity	Infinity	0.463461	Infinity	0.608725	0.40854	NaN	1	1	0.00164154	1	2.25281e-26	457.545	0.241478	0.896763	negative
996	FBgn0031527	CG34394	CG34394	Infinity	Infinity	0.644947	Infinity	0.831886	0.383034	NaN	NaN	1	NaN	1	NaN	565.5	0.295605	0.900609	Not tested
997	FBgn0052355	CG32355	CG32355	Infinity	Infinity	NaN	Infinity	NaN	0.421953	NaN	1	NaN	NaN	1	NaN	645.5	0.369687	0.900618	Not tested
998	FBgn0033047	CG7882	CG7882	Infinity	Infinity	0.735574	19	NaN	0.383034	NaN	NaN	NaN	0.0738959	1	NaN	607.571	0.333625	0.903529	Not tested
999	FBgn0034566	CG9313	CG9313	Infinity	Infinity	0.616949	3	0.678728	0.449423	NaN	NaN	NaN	0.0456745	1	NaN	546.25	0.301572	0.904102	Not tested
1000	FBgn0043792	CG30427	CG30427	Infinity	Infinity	NaN	Infinity	0.752616	0.359585	NaN	NaN	1	0.301762	1	NaN	516.125	0.302382	0.904566	Not tested
1001	FBgn0027073	CG4302	CG4302	Infinity	Infinity	0.510985	Infinity	0.461587	0.398409	NaN	NaN	1	0.380973	1	NaN	550.222	0.278403	0.906522	Not tested
1002	FBgn0034288	CG5084	CG5084	Infinity	Infinity	0.669805	Infinity	0.740518	0.383034	NaN	1	NaN	NaN	1	NaN	557	0.307909	0.907668	Not tested
1003	FBgn0051155	CG31155	Rpb7	Infinity	Infinity	NaN	7	0.911021	0.452546	1	NaN	1	4.97566e-05	1	NaN	474	0.281014	0.90808	Not tested
1004	FBgn0034331	CG15067	CG15067	Infinity	Infinity	0.794316	Infinity	NaN	0.371431	NaN	NaN	NaN	NaN	1	NaN	625.5	0.392352	0.911382	Not tested
1005	FBgn0034354	CG5224	CG5224	Infinity	Infinity	0.538902	Infinity	NaN	0.400787	NaN	NaN	NaN	0.255042	NaN	NaN	640.667	0.392843	0.9116	Not tested
1006	FBgn0050119	CG34390	Rgk2	Infinity	Infinity	NaN	Infinity	NaN	0.383034	NaN	NaN	NaN	1	1	NaN	650.5	0.393073	0.911703	Not tested
1007	FBgn0050120	CG30120	CG30120	Infinity	Infinity	NaN	Infinity	NaN	0.383034	NaN	NaN	NaN	1	1	NaN	650.5	0.393073	0.911703	Not tested
1008	FBgn0050279	CG30279	CG30279	Infinity	Infinity	NaN	Infinity	NaN	0.383034	NaN	NaN	NaN	1	1	NaN	650.5	0.393073	0.911703	Not tested
1009	FBgn0050285	CG30285	CG30285	Infinity	Infinity	NaN	Infinity	NaN	0.383034	NaN	NaN	NaN	1	1	NaN	650.5	0.393073	0.911703	Not tested
1010	FBgn0050386	CG30386	CG30386	Infinity	Infinity	NaN	Infinity	NaN	0.383034	NaN	NaN	NaN	1	1	NaN	650.5	0.393073	0.911703	Not tested
1011	FBgn0050398	CG30398	CG30398	Infinity	Infinity	NaN	Infinity	NaN	0.383034	NaN	NaN	NaN	1	1	NaN	650.5	0.393073	0.911703	Not tested
1012	FBgn0050424	CG30424	CG30424	Infinity	Infinity	NaN	Infinity	NaN	0.383034	NaN	NaN	NaN	1	1	NaN	650.5	0.393073	0.911703	Not tested
1013	FBgn0051292	CG31292	CG31292	Infinity	Infinity	NaN	Infinity	NaN	0.383034	NaN	NaN	NaN	1	1	NaN	650.5	0.393073	0.911703	Not tested
1014	FBgn0051297			Infinity	Infinity	NaN	Infinity	NaN	0.383034	NaN	NaN	NaN	1	1	NaN	650.5	0.393073	0.911703	Not tested
1015	FBgn0051315	CG31315	CG31315	Infinity	Infinity	NaN	Infinity	NaN	0.383034	NaN	NaN	NaN	1	1	NaN	650.5	0.393073	0.911703	Not tested
1016	FBgn0051461	CG31461	CG31461	Infinity	Infinity	NaN	Infinity	NaN	0.383034	NaN	NaN	NaN	1	1	NaN	650.5	0.393073	0.911703	Not tested
1017	FBgn0051554	CG31554	CG31554	Infinity	Infinity	NaN	Infinity	NaN	0.383034	NaN	NaN	NaN	1	1	NaN	650.5	0.393073	0.911703	Not tested
1018	FBgn0051555	CG31555	CG31555	Infinity	Infinity	NaN	Infinity	NaN	0.383034	NaN	NaN	NaN	1	1	NaN	650.5	0.393073	0.911703	Not tested
1019	FBgn0051563	CG31563	CG31563	Infinity	Infinity	NaN	Infinity	NaN	0.383034	NaN	NaN	NaN	1	1	NaN	650.5	0.393073	0.911703	Not tested
1020	FBgn0052024	CG32024	CG32024	Infinity	Infinity	NaN	Infinity	NaN	0.383034	NaN	NaN	NaN	1	1	NaN	650.5	0.393073	0.911703	Not tested
1021	FBgn0052033	CG32033	CG32033	Infinity	Infinity	NaN	Infinity	NaN	0.383034	NaN	NaN	NaN	1	1	NaN	650.5	0.393073	0.911703	Not tested
1022	FBgn0052298	CG32298	CG32298	Infinity	Infinity	NaN	Infinity	NaN	0.383034	NaN	NaN	NaN	1	1	NaN	650.5	0.393073	0.911703	Not tested
1023	FBgn0052846	CG32846	CG32846	Infinity	Infinity	NaN	Infinity	NaN	0.383034	NaN	NaN	NaN	1	1	NaN	650.5	0.393073	0.911703	Not tested
1024	FBgn0053136	CG33136	CG33136	Infinity	Infinity	NaN	Infinity	NaN	0.383034	NaN	NaN	NaN	1	1	NaN	650.5	0.393073	0.911703	Not tested
1025	FBgn0053231	CG33231	CG33231	Infinity	Infinity	NaN	Infinity	NaN	0.383034	NaN	NaN	NaN	1	1	NaN	650.5	0.393073	0.911703	Not tested
1026	FBgn0038851	CG5737	dmrt93B	Infinity	Infinity	0.774136	Infinity	NaN	0.429251	NaN	NaN	1	2.40724e-55	1	NaN	613.75	0.316182	0.912111	Not tested
1027	FBgn0033045	CG12551	CG12551	Infinity	Infinity	0.623651	Infinity	NaN	0.424388	NaN	NaN	NaN	NaN	1	NaN	700.167	0.397764	0.913765	Not tested
1028	FBgn0035422	CG12740	RpL28	Infinity	Infinity	0.700357	4	0.728734	0.392096	NaN	NaN	1	0.000704921	1	NaN	525.222	0.291351	0.913975	Not tested
1029	FBgn0035921	CG13305	CG13305	Infinity	Infinity	0.676381	Infinity	NaN	0.404058	NaN	1	NaN	NaN	1	NaN	646.857	0.354426	0.913976	Not tested
1030	FBgn0034478	CG10822	CG10822	Infinity	Infinity	0.654556	Infinity	NaN	0.413251	NaN	NaN	NaN	0.0456745	1	NaN	673.429	0.354591	0.914054	Not tested
1031	FBgn0037368	CG1239	CG1239	Infinity	Infinity	0.461882	Infinity	0.76738	0.405802	NaN	1	1	0.301762	1	NaN	522.3	0.273148	0.917184	Not tested
1032	FBgn0037365	CG2104	CG2104	Infinity	Infinity	0.699174	Infinity	NaN	0.383034	NaN	NaN	1	0.301762	1	NaN	622	0.326387	0.917279	Not tested
1033	FBgn0052353	CG32353	CG32353	Infinity	Infinity	NaN	Infinity	NaN	0.421953	NaN	NaN	NaN	NaN	1	NaN	726.8	0.473145	0.918864	Not tested
1034	FBgn0026616	CG4606	alpha-Man-IIb	Infinity	Infinity	0.673772	Infinity	NaN	0.407476	1	NaN	1	0.0842389	1	NaN	583.889	0.302249	0.919753	Not tested
1035	FBgn0042198	CG16741	CG16741	Infinity	Infinity	0.718958	Infinity	NaN	0.383034	NaN	NaN	NaN	NaN	NaN	NaN	679	0.478095	0.921223	Not tested
1036	FBgn0034649	CG9865	CG9865	Infinity	Infinity	0.65411	Infinity	0.830692	0.383034	NaN	NaN	1	NaN	1	NaN	568.375	0.335078	0.921424	Not tested
1037	FBgn0035082	CG2811	CG2811	383.406	Infinity	0.665117	Infinity	NaN	0.393893	NaN	1	1	1	1	NaN	548	0.31028	0.923744	Not tested
1038	FBgn0050447	CG30447	CG30447	Infinity	Infinity	NaN	Infinity	NaN	0.383034	NaN	NaN	NaN	1	NaN	NaN	654.6	0.492652	0.927868	Not tested
1039	FBgn0044452	CG1241	Atg2	Infinity	Infinity	NaN	Infinity	0.78946	0.383034	NaN	NaN	1	0.0523535	1	1.21128e-83	496	0.326284	0.931079	Not tested
1040	FBgn0034477	CG13872	CG13872	988.433	Infinity	0.690642	Infinity	NaN	0.413251	NaN	NaN	NaN	NaN	1	NaN	660.833	0.457795	0.936113	Not tested
1041	FBgn0037392	CG34113	CG34113	Infinity	Infinity	0.75682	Infinity	NaN	NaN	NaN	1	NaN	NaN	NaN	NaN	617.2	0.519347	0.938981	Not tested
1042	FBgn0034543	CG30152	CG30152	Infinity	Infinity	0.568336	Infinity	NaN	0.389792	NaN	NaN	1	1	1	NaN	615.25	0.382551	0.940494	Not tested
1043	FBgn0052029	CG32029	Cpr66D	Infinity	Infinity	NaN	Infinity	0.814526	0.382092	NaN	1	1	0.301762	1	NaN	502.444	0.350071	0.940628	Not tested
1044	FBgn0037429	CG15189	Osi19	Infinity	Infinity	0.701413	Infinity	NaN	0.410783	NaN	NaN	1	NaN	1	NaN	675.714	0.430702	0.943132	Not tested
1045	FBgn0035937	CG5741	CG5741	Infinity	Infinity	0.741607	Infinity	0.628404	0.383034	NaN	NaN	NaN	NaN	1	NaN	614.429	0.431048	0.943237	Not tested
1046	FBgn0038373	CG4546	CG4546	Infinity	Infinity	0.68426	Infinity	0.82538	0.345001	NaN	1	1	0.301762	1	NaN	503.3	0.333927	0.944946	Not tested
1047	FBgn0038310	CG42404	CG42404	Infinity	Infinity	0.650704	6	0.699033	0.383034	NaN	NaN	1	1	1	NaN	525.778	0.362534	0.945062	Not tested
1048	FBgn0033046	CG14470	CG14470	Infinity	Infinity	0.530022	Infinity	NaN	0.424388	NaN	1	NaN	0.301762	1	NaN	598.875	0.410923	0.949501	Not tested
1049	FBgn0040847	CG34385	dpr12	Infinity	Infinity	0.668566	Infinity	NaN	0.424388	NaN	NaN	NaN	NaN	1	NaN	721.333	0.532306	0.955739	Not tested
1050	FBgn0034327	CG14505	CG14505	Infinity	Infinity	0.649511	Infinity	NaN	0.389792	NaN	NaN	1	1	1	NaN	646.375	0.436024	0.956279	Not tested
1051	FBgn0034500	CG11200	CG11200	Infinity	Infinity	0.720204	7	0.739881	0.383034	NaN	1	NaN	0.301762	NaN	NaN	517.625	0.446681	0.958863	Not tested
1052	FBgn0022343	CG3760	CG3760	Infinity	Infinity	0.729177	Infinity	NaN	0.411186	NaN	1	NaN	NaN	1	NaN	664.286	0.522125	0.965015	Not tested
1053	FBgn0034511	CG13422	CG13422	Infinity	Infinity	0.70388	Infinity	NaN	0.392086	NaN	NaN	NaN	0.380973	1	NaN	705.857	0.529268	0.966305	Not tested
1054	FBgn0034550	CG15226	CG15226	Infinity	Infinity	0.729748	Infinity	NaN	0.410783	NaN	NaN	NaN	NaN	1	NaN	734.833	0.619049	0.970963	Not tested
1055	FBgn0051344	CG31344	CG31344	Infinity	Infinity	NaN	Infinity	0.911021	0.394934	NaN	1	NaN	NaN	1	NaN	587.286	0.565236	0.972094	negative
1056	FBgn0050436			Infinity	Infinity	NaN	Infinity	NaN	0.424388	NaN	NaN	NaN	1	1	NaN	720	0.639856	0.973735	Not tested
