# Supplementary material for: Integrating Computational Biology and Forward Genetics in Drosophila
Source: PLoS Genet. 2009 Jan 23;5(1):e1000351. doi: 10.1371/journal.pgen.1000351 (PMC2628282; doi:10.1371/journal.pgen.1000351)
Supplement: Table S2 — Results of the prioritization of chromosome 3R. The first 30 available mutant stocks are shown for the top 1/3, middle 1/3, and bottom 1/3 of chromosome 3R after prioritization. Negatives and positives in the bristles assay are indicated with orange and green shading respectively. (0.04 MB XLS) [file pgen.1000351.s005.xls]

## Sheet: Top30
In the third chromosome, from gene list 1 to 1225, the first 30 stocks (the top 30 percent)
gene	CG	stocknumber	genotype
pnt	CG17077	861	pnt[Delta88]/TM3 Sb[1]
ato	CG7508		ato1
htl	CG7223	19261	w[1118]; P{w[+mC]=XP}htl[d07110]/TM6B Tb[1]
gro	CG8384	2124	gro[C105]/TM3 Sb[1]
put	CG7904	3100	st[1] put[135] e[1]/TM3 Ser[1]
Axn	CG7926	17648	y[1] w[67c23] P{w[+mC] y[+mDint2]=EPgy2}EY10223
Takr86C	CG6515	23082	y[1] w[67c23]; Mi{ET1}Takr86C[MB01381]
pros	CG17228	5458	w[*]; pros[17]/TM6B Tb[1]
sim	CG7771	2055	sim[2] kar[1]/TM3 P{ry[+t7.2]=ftz/lacC}SC1 Sb[1] ry[RK]
neur	CG11988		neur1
Dl	CG3619	485	Dl[7]/TM2
Ets97D	CG6338	3290	Dp(1;Y)B[S]; ru[1] st[1] e[1] Ets97D[tne-4] ca[1]/TM3 Ser[1]
puc	CG7850		puc1
E(spl)	CG8365	2447	e[4] E(spl)[1]
Stat92E	CG4257	11681	ry[506] P{ry[+t7.2]=PZ}Stat92E[06346]/TM3 ry[RK] Sb[1] Ser[1]
HLHmgamma	CG8333
Wnt8	CG8458
hh	CG4637	1749	ry[506] hh[AC]/TM3 Sb[1]
HLHmbeta	CG14548
mod	CG2050	11795	ry[506] P{ry[+t7.2]=PZ}mod[07570]/TM3 ry[RK] Sb[1] Ser[1]
tld	CG6868	5396	tld[B4] p[p]/TM3 P{w[+mW.hs]=Thb8-lacZ}WD1 Sb[1] Ser[1]
HLHm7	CG8361		HLHm7EP3587
HLHmdelta	CG8328
hkb	CG9768	2059	hkb[A321R1]/TM3 Sb[1]
Csk	CG17309
InR	CG18402	11661	ry[506] P{ry[+t7.2]=PZ}InR[05545]/TM3 ry[RK] Sb[1] Ser[1]
NepYr	CG5811
rn	CG32466	4764	rn[5] red[1] e[1]/TM6B Tb[1]
ETHR	CG5911
Takr99D	CG7887	12161	w[1118]; P{w[+mC]=lacW}Takr99D[s2222]/TM3 Sb[1]
	CG3837
cno	CG2534	16292	y[1] w[1118]; PBac{y[+mDint]=3HPy[+]}cno[C156]/TM3 Sb[1] Ser[1]
hth	CG17117	11670	P{ry[+t7.2]=PZ}hth[05745] ry[506]/TM3 ry[RK] Sb[1] Ser[1]
Antp	CG1028	3023	Antp[Wu]/TM3 Sb[1]
abd-A	CG10325	3478	Ubx[G2] abd-A[Uab-2]/TM1
ttk	CG1856	705	C(1;Y)1 In(1)dl-49 y[1]; bw[1]; e[4]; ci[1] ey[R]
ksr	CG2899	5683	ksr[S-627]/TM3 P{ry[+t7.2]=sevRas1.V12}FK2 Sb[1]
opa	CG1133	4820	opa[tsl25]/TM3 Sb[1]	5334	P{ry[+t7.2]=ftz/lacC}1, opa[5]/TM3, Sb[1]

## Sheet: Middle30
In the third chromosome, from gene list 1225 to 2449, the first 30 stocks (the middle 30 percent)
gene	CG	stocknumber
rec	CG31293	1064	T(2;3)ap[Xa] al[1] dpp[s1] cl[1] fy[2] j[676] ap[Xa]/al[1] dpp[s1] cl[1] fy[2] j[676]; rec[1] Ubx[bx-34e]
corto	CG2530	12724	w[1118]; P{w[+mGT]=GT1}corto[BG00083]
btsz	CG33555	17140	w[1118]; P{w[+mC]=EP}btsz[EP3567]/TM6B Tb[1]
ems	CG2988	3349	ru[1] h[1] th[1] st[1] cu[1] ems[1] sr[1] e[s] ca[1]/TM3 Sb[1] Ser[1]
	CG1129	7357	y[1] w[67c23]; P{y[+t7.7]=Mae-UAS.6.11}Hus1-like[UY822] CG1129[UY822]
Gld	CG1152	2440	w[1118]; Gld[n1] p[p] cu[1]/TM3 Sb[1] Ser[1]
	CG1091	14858	y[1] w[67c23]; P{w[+mC] y[+mDint2]=EPgy2}CG1091[EY00519]
	CG6439	15013	y[1] w[67c23]; P{w[+mC] y[+mDint2]=EPgy2}CG6439[EY00276]
RpL3	CG4863	14269	y[1]; P{y[+mDint2] w[BR.E.BR]=SUPor-P}RpL3[KG05440] ry[506]/TM3 Sb[1] Ser[1]
	CG1523	17091	w[1118]; P{w[+mC]=EP}CG1523[EP313]
	CG1910	14106	y[1] w[67c23]; ry[506] P{y[+mDint2] w[BR.E.BR]=SUPor-P}CG1910[KG04849]
	CG9795	14145	y[1] w[67c23]; P{y[+mDint2] w[BR.E.BR]=SUPor-P}CG9795[KG06179] ry[506]
	CG7920	15298	y[1] w[67c23]; P{w[+mC] y[+mDint2]=EPgy2}CG7920[EY00580]/TM3 Sb[1] Ser[1]
l(3)03670	CG1715	11599	ry[506] P{ry[+t7.2]=PZ}l(3)03670[03670]/TM3 ry[RK] Sb[1] Ser[1]
l(3)10615	CG16765	10236	P{ry[+t7.2]=PZ}ps[10615] ry[506]/TM3 ry[RK] Sb[1] Ser[1]
	CG5180	17087	w[1118]; P{w[+mC]=EP}CG5180[EP3073]/TM6B Tb[1]
unk	CG4620	15694	y[1] w[67c23]; P{w[+mC] y[+mDint2]=EPgy2}unk[EY03956]
RhoGAP92B	CG4755	15776	y[1] w[67c23]; P{w[+mC] y[+mDint2]=EPgy2}RhoGAP92B[EY04974]/TM3 Sb[1] Ser[1]
Nmdar1	CG2902	11664	P{ry[+t7.2]=PZ}Itp-r83A[05616] Nmdar1[05616] ry[506]/TM3 ry[RK] Sb[1] Ser[1]
Ef1gamma	CG11901	7352	y[1] w[67c23]; P{y[+t7.7]=Mae-UAS.6.11}Ef1gamma[UY752] CG31044[UY752]
	CG7518	15548	y[1] w[67c23]; P{w[+mC] y[+mDint2]=EPgy2}CG7518[EY02034]
	CG18041	15924	y[1] w[67c23]; P{w[+mC] y[+mDint2]=EPgy2}dgt1[EY04131]/TM3 Sb[1] Ser[1]
	CG3534	17153	w[1118]; P{w[+mC]=EP}CG3534[EP3669]/TM6B Tb[1]
spn-E	CG3158	3327	ru[1] st[1] spn-E[1] e[1] ca[1]/TM3 Sb[1] Ser[1]
	CG31550	12801	w[1118]; P{w[+mGT]=GT1}CG31550[BG02581]
	CG8449	14318	y[1] w[67c23]; ry[506] P{y[+mDint2] w[BR.E.BR]=SUPor-P}CG8449[KG07106]
	CG9591	10252	y[1] w[1118]; P{w[+mC]=lacW}flfl[L4179] omd[L4179]/TM3 Ser[1]
Atu	CG1433	10217	w[1118]; P{w[+mC]=lacW}Atu[s1938]/TM3 Sb[1]
	CG9770	15046	y[1] w[67c23]; P{w[+mC] y[+mDint2]=EPgy2}p[EY00893]
	CG31170	11601	ry[506] P{ry[+t7.2]=PZ}epsin-like[03685]/TM3 ry[RK] Sb[1] Ser[1]

## Sheet: Bottom30
In the third chromosome, from gene list 2450 to 3560, the first 30 stocks (the last 30 percent)
sec13	CG6773	10327	10327	ry[506] P{ry[+t7.2]=PZ}sec13[01031]/TM3 ry[RK] Sb[1] Ser[1]
	CG17618	13122	13122	w[1118]; P{w[+mGT]=GT1}CG17618[BG02691]
	CG11857	15137	15137	y[1]; ry[506] P{y[+mDint2] w[BR.E.BR]=SUPor-P}CG11857[KG08816]/TM3 Sb[1] Ser[1]
Spec2	CG14672	16653	16653	y[1] w[67c23]; P{w[+mC] y[+mDint2]=EPgy2}CG33201[EY05334] Spec2[EY05334]
	CG6236	13921	13921	y[1] w[67c23]; ry[506] P{y[+mDint2] w[BR.E.BR]=SUPor-P}CG6236[KG01833]
Hsp70Ab	CG18743	6156	6156	Df(3R)kar-D1 In(3R)AFA e[AFA] gustM[AFA]/cu[1] kar[1] Sb[1]
sad	CG14728	2087	2087	ru[1] h[1] th[1] st[1] cu[1] sad[1] sr[1] e[s] ca[1]/TM6B Tb[1]
sra	CG6072	17130	17130	w[1118]; P{w[+mC]=EP}sra[EP3462] Bin1[EP3462]
	CG31445	13440	13440	y[1] w[67c23]; ry[506] P{y[+mDint2] w[BR.E.BR]=SUPor-P}CG31445[KG01444a] P{SUPor-P}stg[KG01444b]
twf	CG3172	17157	17157	w[1118]; P{w[+mC]=EP}twf[EP3701]/TM6B Tb[1]
	CG17838	19547	19547	w[*]; P{w[+mW.hs]=FRT(w[hs])}2A P{ry[+t7.2]=neoFRT}82B PBac{GAL4D EYFP}CG17838[PL00557]
	CG14648	6832	6832	w[1118]; P{w[+mC]=PTT-GA}growl[ZCL3169]
	CG1103	15295	15295	y[1] w[67c23]; P{w[+mC] y[+mDint2]=EPgy2}CG1103[EY00567]
Acph-1	CG7899	4012	4012	Acph-1[n13]
sda	CG5518	16112	16112	y[1] w[1118]; PBac{w[+mC]=5HPw[+]}sda[A427]
	CG13623	17082	17082	w[1118]; P{w[+mC]=EP}CG13623[EP3059]/TM6B Tb[1]
	CG13652	12418	12418	w[1118]; P{w[+mGT]=GT1}CG13652[BG00399]
	CG31344	13322	13322	y[1] w[67c23]; ry[506] P{y[+mDint2] w[BR.E.BR]=SUPor-P}CG31344[KG02618]
AP-2sigma	CG6056	13478	13478	y[1]; ry[506] P{y[+mDint2] w[BR.E.BR]=SUPor-P}AP-2sigma[KG02457]/TM3 Sb[1] Ser[1]
GstD5	CG12242	2057	2057	y[1]; Gr22b[1] Gr22d[1] cn[1] CG33964[R4.2] bw[1] sp[1]; LysC[1] MstProx[1] GstD5[1] Rh6[1]
	CG10277	17290	17290	w[1118]; P{w[+mC]=EP}CG10277[EP705]/TM6B Tb[1]
TfIIA-S	CG5163	5436	5436	w[*]; P{ry[+t7.2]=neoFRT}82B TfIIA-S[E73]/TM6B Tb[1]
	CG32473	13810	13810	y[1] w[67c23]; ry[506] P{y[+mDint2] w[BR.E.BR]=SUPor-P}CG32473[KG04418]
	CG31466	15968	15968	y[1] w[67c23]; P{w[+mC] y[+mDint2]=EPgy2}CG31466[EY06682]
kar	CG12286	18931	18931	w[1118]; PBac{w[+mC]=WH}kar[f06017]
alpha-Est5	CG1089	13193	13193	y[1] w[67c23]; P{y[+mDint2] w[BR.E.BR]=SUPor-P}alpha-Est5[KG01079] ry[506]
Fer2LCH	CG1469	21358	21358	y[1] w[67c23]; P{w[+mC] y[+mDint2]=EPgy2}Fer2LCH[EY10256]
ATPsyn-gamma	CG7610	15641	15641	y[1] w[67c23]; P{w[+mC] y[+mDint2]=EPgy2}ATPsyn-gamma[EY03351]/TM3 Sb[1] Ser[1]
	CG33108	16607	16607	y[1] w[67c23]; P{w[+mC] y[+mDint2]=EPgy2}CG33108[EY04458]
twin	CG31137	15863	15863	y[1] w[67c23]; P{w[+mC] y[+mDint2]=EPgy2}twin[EY02330]
	CG7816	10395	10395	ry[506] P{ry[+t7.2]=SRS3.9}CG7816[3]
	CG11334	14179	14179	y[1] w[67c23]; ry[506] P{y[+mDint2] w[BR.E.BR]=SUPor-P}CG11334[KG02115]
