# Supplementary material for: Integrating Computational Biology and Forward Genetics in Drosophila
Source: PLoS Genet. 2009 Jan 23;5(1):e1000351. doi: 10.1371/journal.pgen.1000351 (PMC2628282; doi:10.1371/journal.pgen.1000351)
Supplement: Table S3 — Results of the prioritization (Dec 2005) of the 12 positive deficiency regions, in 12 sheets, indicating the mutant alleles tested in each region and the result of the bristle assay. Negatives and positives are indicated with orange and green shading respectively. (0.16 MB XLS) [file pgen.1000351.s006.xls]

## Sheet: reg4
Rank	CG	Symbol	FBgn_2008_08	Name_2008_08	Result	stocknumber
1	CG9660	toc	FBgn0015600	toc	positive	5737	toc[A1-1] cn[1] bw[1]/CyO
2	CG12399	Mad	FBgn0011648	Mad	negative	10474	y[1] w[67c23]; P{w[+mC]=lacW}Mad[k00237]/CyO
3	CG8817	lilli	FBgn0041111	lilli	positive	5726	lilli[A17-2] cn[1] bw[1]/CyO
4	CG3151	Rbp9	FBgn0010263	Rbp9	negative	303	Rbp9[B] Alu[1] lt[1]/SM5
5	CG9641		FBgn0031483	CG9641	Not tested
6	CG3277		FBgn0031518	CG3277	negative_RNAi
7	CG9664		FBgn0031515	CG9664	Not tested
8	CG3558		FBgn0025681	CG3558	Not tested
9	CG3736	okr	FBgn0002989	okr	negative	8524	okr[17-11] cn[1] bw[1]/CyO
10	CG3733	Chd1	FBgn0250786	Chd1	Not tested
11	CG3485		FBgn0085435	CG34406	negative_RNAi
12	CG18555		FBgn0085435	CG34406	negative_RNAi
13	CG15405		FBgn0085422	CG34393	Not tested
14	CG8829		FBgn0085422	CG34393	Not tested
15	CG3523		FBgn0027571	CG3523	Not tested
16	CG3488		FBgn0014906	CG3488	Not tested
17	CG8825	Tdp1	FBgn0031506	gkt	Not tested
18	CG3285		FBgn0031522	CG3285	Not tested
19	CG3332		FBgn0031514	CG3332	Not tested
20	CG17221		FBgn0031500	CG17221	Not tested
21	CG3059	NTPase	FBgn0024947	NTPase	Not tested
22	CG17265		FBgn0031488	CG17265	Not tested
23	CG3165		FBgn0031484	CG3165	Not tested
24	CG3157	gammaTub23C	FBgn0004176	gammaTub23C	Not tested
25	CG17257		FBgn0031495	CG17257	Not tested
26	CG3605		FBgn0031493	CG3605	Not tested
27	CG17260		FBgn0031498	CG17260	Not tested
28	CG9663		FBgn0031516	CG9663	Not tested
29	CG17259		FBgn0031497	CG17259	Not tested
30	CG17258		FBgn0031496	CG17258	Not tested
31	CG33282		FBgn0053282	CG33282	Not tested
32	CG15404		FBgn0031512	CG15404	Not tested
33	CG17219		FBgn0031494	CG17219	Not tested
34	CG8838		FBgn0031526	CG8838	Not tested
35	CG31698		FBgn0051698	CG31698	Not tested
36	CG3083	Prx6005	FBgn0031479	Prx6005	Not tested
37	CG3327	E23	FBgn0020445	E23	Not tested
38	CG18627	betaggt-II	FBgn0028970	betaggt-II	Not tested
39	CG3524	v(2)k05816	FBgn0042627	v(2)k05816	Not tested
40	CG3347		FBgn0031513	CG3347	Not tested
41	CG3181	Ts	FBgn0024920	Ts	Not tested
42	CG3542		FBgn0031492	CG3542	Not tested
43	CG17264		FBgn0031490	CG17264	Not tested
44	CG15406		FBgn0031517	CG15406	Not tested
45	CG17223	%26agr%3B4GT1	FBgn0031491	alpha4GT1	Not tested
46	CG9643		FBgn0031485	CG9643	Not tested
47	CG3304		FBgn0085423	CG34394	Not tested
48	CG15408		FBgn0031523	CG15408	Not tested
49	CG33281		FBgn0053281	CG33281	Not tested
50	CG31953		FBgn0051953	CG31953	Not tested
51	CG31950		FBgn0051950	CG31950	Not tested
52	CG8837		FBgn0031520	CG8837	Not tested
53	CG17261		FBgn0031501	CG17261	Not tested
54	CG17224		FBgn0031489	CG17224	Not tested
55	CG15403		FBgn0031504	CG15403	Not tested
56	CG3326		FBgn0031519	CG3326	Not tested
57	CG8822	PpD6	FBgn0005779	PpD6	Not tested
58	CG18642	Bem46	FBgn0025109	Bem46	Not tested
59	CG12400		FBgn0031505	CG12400	Not tested
60	CG3178	Rrp1	FBgn0004584	Rrp1	Not tested
61	CG17262		FBgn0243513	cnir	Not tested
62	CR32999	snRNA:U5:23D	FBgn0003934	snRNA:U5:23D	Not tested
63	CR31734	tRNA:S7:23Eb	FBgn0011985	tRNA:S7:23Eb	Not tested
64	CR31951	tRNA:S7:23Ea	FBgn0011984	tRNA:S7:23Ea	Not tested

## Sheet: reg11
Rank	CG	Symbol	FBgn_2008_08	Name_2008_08	Result
1	CG7873	Src42A	FBgn0004603	Src42A	negative	6408	w[1118]; Src42A[E1]/CyO
2	CG1765	EcR	FBgn0000546	EcR	negative	4895	EcR[Q50st]/SM6b
3	CG11680	mle	FBgn0002774	mle	negative	5873	mle[9] cn[1] bw[1]/CyO
4	CG7838	Bub1	FBgn0025458	BubR1	negative	10256	w[1118]; mwh[1] P{hsneo}l(3)neo18[1] red[1] e[1]/TM3 ry[RK] Sb[1] Ser[1]
5	CG12051	Act42A	FBgn0000043	Act42A	negative	15460	y[1] w[67c23]; P{w[+mC] y[+mDint2]=EPgy2}Act42A[EY05608]
6	CG14593		FBgn0033058	CG14593	Not tested
7	CG14589		FBgn0033063	CG14589	negative	10614	y[1] w[67c23]; P{w[+mC]=lacW}EcR[k06210] CG14589[k06210]/CyO
8	CG11212	Ptr	FBgn0033068	Ptr	Not tested
9	CG7845		FBgn0033059	CG7845	Not tested
10	CG30431		FBgn0050431	CG30431	negative_RNAi
11	CG12110	Pld	FBgn0033075	Pld	negative	12910	y[1] w[67c23]; P{y[+mDint2] w[BR.E.BR]=SUPor-P}Pld[KG02714]
12	CG7843		FBgn0033062	CG7843	negative	14325	y[1] w[67c23]; P{y[+mDint2] w[BR.E.BR]=SUPor-P}CG7843[KG07177]
13	CG8343		FBgn0040502	CG8343	Not tested
14	CG7863	dream	FBgn0033051	dream	Not tested
15	CG8345	Cyp6w1	FBgn0033065	Cyp6w1	Not tested
16	CG7849		FBgn0033060	CG7849	Not tested
17	CG11211		FBgn0033067	CG11211	Not tested
18	CG8330	tomboy40	FBgn0033074	tomboy40	Not tested
19	CG8325	l(2)k14710	FBgn0021847	l(2)k14710	Not tested
20	CG7861		FBgn0033055	CG7861	Not tested
21	CG8335		FBgn0033069	CG8335	Not tested
22	CG14471		FBgn0033049	CG14471	Not tested
23	CG7856		FBgn0033056	CG7856	Not tested
24	CG30432		FBgn0050432	CG30432	Not tested
25	CG14591		FBgn0033054	CG14591	Not tested
26	CG14590		FBgn0033061	CG14590	Not tested
27	CG14470		FBgn0033046	CG14470	Not tested
28	CG17994		FBgn0033072	CG17994	Not tested
29	CG7796		FBgn0085414	dpr12	Not tested
30	CG30436				Not tested
31	CG12551		FBgn0033045	CG12551	Not tested
32	CG8276	bin3	FBgn0033073	bin3	Not tested
33	gene_stable_id				Not tested
34	CR30304	tRNA:R2:42Ad	FBgn0011958	tRNA:R2:42Ad	Not tested
35	CR32837	tRNA:K2:42Ae	FBgn0011891	tRNA:K2:42Ae	Not tested
36	CR30513	tRNA:N5:42Ah	FBgn0011938	tRNA:N5:42Ah	Not tested
37	CR30512	tRNA:R2:42Ac	FBgn0011957	tRNA:R2:42Ac	Not tested
38	CR30518	tRNA:N5:42Ac	FBgn0011933	tRNA:N5:42Ac	Not tested
39	CR30511	tRNA:N5:42Ab	FBgn0011932	tRNA:N5:42Ab	Not tested
40	CR30510	tRNA:N5:42Aa	FBgn0011931	tRNA:N5:42Aa	Not tested
41	CR30517	tRNA:K2:42Ac	FBgn0011889	tRNA:K2:42Ac	Not tested
42	CR30516	tRNA:K2:42Ab	FBgn0011888	tRNA:K2:42Ab	Not tested
43	CR30312	tRNA:K2:42Aa	FBgn0011887	tRNA:K2:42Aa	Not tested
44	CR30313	tRNA:I:42A	FBgn0011880	tRNA:I:42A	Not tested
45	CR30314	tRNA:R2:42Ab	FBgn0011956	tRNA:R2:42Ab	Not tested
46	CR30515	tRNA:K2:42Ad	FBgn0011890	tRNA:K2:42Ad	Not tested
47	CR30316		FBgn0050316	tRNA:CR30316	Not tested
48	CR30514	tRNA:R2:42Aa	FBgn0011955	tRNA:R2:42Aa	Not tested
49	CR30519	tRNA:N5:42Ae	FBgn0011935	tRNA:N5:42Ae	Not tested
50	CR30319	tRNA:N5:42Ad	FBgn0011934	tRNA:N5:42Ad	Not tested
51	CG7881		FBgn0033048	CG7881	Not tested
52	CG7882		FBgn0033047	CG7882	Not tested
53	CG14469	dpr12	FBgn0085414	dpr12	Not tested
54	CG7865	PNGase	FBgn0033050	PNGase	Not tested
55	CG33131	SCAP	FBgn0033052	SCAP	Not tested

## Sheet: reg21
Rank	CG	Symbol	FBgn_2008_08	Name_2008_08	Result
1	CG15085	edl	FBgn0023214	edl	negative	10633	y[1] w[67c23]; P{w[+mC]=lacW}edl[k06602]/CyO
2	CG5580	sbb	FBgn0010575	sbb	positive	11376	cn[1] P{ry[+t7.2]=PZ}sbb[04440]/CyO; ry[506]
3	CG10917	fj	FBgn0000658	fj	positive	6373	w[1118]; fj[d1]/CyO
4	CG17725	Pepck	FBgn0003067	Pepck	Not tested
5	CG5109	Pcl	FBgn0003044	Pcl	Not tested
6	CG5748	Hsf	FBgn0001222	Hsf	negative	5487	cn[1] bw[1] Hsf[2]/CyO
7	CG12767	Dip3	FBgn0040465	Dip3	Not tested
8	CG15073		FBgn0034379	CG15073	Not tested
9	CG5119	pAbp	FBgn0003031	pAbp	negative	10970	y[1] w[67c23]; P{w[+mC]=lacW}pAbp[k10109]/CyO
10	CG15066	IM23	FBgn0034328	IM23	Not tested
11	CG18604		FBgn0034378	CG18604	Not tested
12	CG5335		FBgn0034365	CG5335	negative_RNAi
13	CG5154	Idgf5	FBgn0064237	Idgf5	Not tested
14	CG5140		FBgn0034314	nopo	Not tested
15	CG10913	Spn6	FBgn0028983	Spn6	Not tested
16	CG5738	lolal	FBgn0022238	lolal	negative	10515	y[1] w[67c23]; P{w[+mC]=lacW}lolal[k02512]/CyO
17	CG5581	Ote	FBgn0003022	Ote	Not tested
18	CG5186	slim	FBgn0026173	slim	Not tested
19	CG5770		FBgn0034291	CG5770	Not tested
20	CG15068		FBgn0040733	CG15068	Not tested
21	CG10927		FBgn0034360	CG10927	Not tested
22	CG12263		FBgn0034346	CG12263	Not tested
23	CG5576	imd	FBgn0013983	imd	negative	17474	y[1] w[67c23]; P{w[+mC] y[+mDint2]=EPgy2}imd[EY08573]
24	CG15072		FBgn0034376	CG15072	negative_RNAi
25	CG10915		FBgn0034308	CG10915	Not tested
26	CG33198	pen-2	FBgn0053198	pen-2	Not tested
27	CG5170	Dp1	FBgn0027835	Dp1	negative	12855	w[1118]; P{w[+mGT]=GT1}Dp1[BG02288] imd[BG02288]
28	CG15069	Rgk2	FBgn0085419	Rgk2	Not tested
29	CG5519	Gbp	FBgn0013969	Gbp	Not tested
30	CG5733		FBgn0034310	Nup75	negative_RNAi
31	CG5469		FBgn0034372	Gint3	Not tested
32	CG10911		FBgn0034295	CG10911	Not tested
33	CG30115		FBgn0050115	CG30115	Not tested
34	CG5084		FBgn0034288	CG5084	Not tested
35	CG5482		FBgn0034368	CG5482	Not tested
36	CG18106	IM2	FBgn0025583	IM2	Not tested
37	CG30120		FBgn0050120	CG30120	Not tested
38	CG5721		FBgn0034315	CG5721	Not tested
39	CG30116		FBgn0028496	CG30116	Not tested
40	CG18107		FBgn0034330	CG18107	Not tested
41	CG5719		FBgn0053958	CG33958	Not tested
42	CG5174		FBgn0034345	CG5174	Not tested
43	CG14503		FBgn0040737	Tango8	Not tested
44	CG5726		FBgn0034313	CG5726	Not tested
45	CG5742		FBgn0034304	CG5742	Not tested
46	CG30119		FBgn0085419	Rgk2	Not tested
47	CG15086		FBgn0034374	CG15086	Not tested
48	CG10924		FBgn0034356	CG10924	Not tested
49	CG17821		FBgn0034383	CG17821	Not tested
50	CG18108	IM1	FBgn0034329	IM1	Not tested
51	CG5124	adp	FBgn0000057	adp	Not tested
52	CG17680		FBgn0062440	CG17680	Not tested
53	CG14499		FBgn0034317	CR14499	Not tested
54	CG15087		FBgn0034380	CG15087	Not tested
55	CG17524		FBgn0063497	GstE3	Not tested
56	CG16836		FBgn0040735	CG16836	Not tested
57	CG14501		FBgn0053958	CG33958	Not tested
58	CG5323		FBgn0034362	CG5323	Not tested
59	CG30122		FBgn0050122	CG30122	Not tested
60	CG10912		FBgn0034296	CG10912	Not tested
61	CG5224		FBgn0034354	CG5224	Not tested
62	CG16844	IM3	FBgn0040736	IM3	Not tested
63	CG15071		FBgn0034377	CG15071	Not tested
64	CG5327		FBgn0034363	CG5327	Not tested
65	CG5753	stau	FBgn0003520	stau	Not tested
66	CG5489		FBgn0034366	Atg7	Not tested
67	CG30121		FBgn0050121	CG30121	Not tested
68	CG17669		FBgn0034352	CG17669	Not tested
69	CG5190		FBgn0034351	CG5190	Not tested
70	CG17534	GstE9	FBgn0063491	GstE9	Not tested
71	CG5773		FBgn0034290	CG5773	Not tested
72	CG5134		FBgn0034311	MED9	Not tested
73	CG15065		FBgn0040734	CG15065	Not tested
74	CG5756		FBgn0034301	CG5756	Not tested
75	CG33147		FBgn0053147	Hs3st-A	Not tested
76	CG5164	GstE1	FBgn0034335	GstE1	Not tested
77	CG5226		FBgn0034355	CG5226	Not tested
78	CG18537		FBgn0034323	CG18537	Not tested
79	CG14497		FBgn0085415	CG34386	Not tested
80	CG5098		FBgn0034300	CG5098	Not tested
81	CG17523		FBgn0063498	GstE2	Not tested
82	CG14500		FBgn0034318	CG14500	Not tested
83	CG5189		FBgn0034350	CG5189	Not tested
84	CG18609		FBgn0034382	CG18609	Not tested
85	CG15088		FBgn0034381	CG15088	Not tested
86	CG5497	mRpS35	FBgn0034361	mRpS28	Not tested
87	CG18538		FBgn0034324	CG18538	Not tested
88	CG5729	Dgp-1	FBgn0027836	Dgp-1	Not tested
89	CG5757		FBgn0034299	CG5757	Not tested
90	CG33136		FBgn0053136	CG33136	Not tested
91	CG5341	sec6	FBgn0034367	sec6	Not tested
92	CG5493		FBgn0034364	CG5493	Not tested
93	CG18536		FBgn0034322	CG18536	Not tested
94	CG18539		FBgn0034325	CG18539	Not tested
95	CG14496		FBgn0085415	CG34386	Not tested
96	CG17530	GstE6	FBgn0063494	GstE6	Not tested
97	CG5345	Eip55E	FBgn0000566	Eip55E	Not tested
98	CG15067		FBgn0034331	CG15067	Not tested
99	CG30332				Not tested
100	CG10914		FBgn0034307	CG10914	Not tested
101	CG5473	SP2637	FBgn0034371	SP2637	Not tested
102	CG17522	GstE10	FBgn0063499	GstE10	Not tested
103	CG30118		FBgn0050118	CG30118	Not tested
104	CG10916		FBgn0034312	CG10916	Not tested
105	CG17533	GstE8	FBgn0063492	GstE8	Not tested
106	CG17531	GstE7	FBgn0063493	GstE7	Not tested
107	CG5765		FBgn0034294	CG5765	Not tested
108	CG14495		FBgn0034293	CG14495	Not tested
109	CG30114		FBgn0050114	CG30114	Not tested
110	CG17525	GstE4	FBgn0063496	GstE4	Not tested
111	CG5767		FBgn0034292	CG5767	Not tested
112	CG17527	GstE5	FBgn0063495	GstE5	Not tested
113	CG14505		FBgn0034327	CG14505	Not tested
114	CG14502		FBgn0034321	CG14502	Not tested
115	CG18540		FBgn0034326	CG18540	Not tested
116	CR30227		FBgn0050227	tRNA:CR30227	Not tested
117	CR30228	tRNA:G3:55E	FBgn0011868	tRNA:G3:55E	Not tested
118	CG10910		FBgn0034289	CG10910	Not tested

## Sheet: reg22
Rank	CG	Symbol	FBgn_2008_08	Name_2008_08	Result	stocknumber
1	CG13867	Arc32	FBgn0034503	MED8	Not tested
2	CG9193	mus209	FBgn0005655	mus209	positive	11192	cn[1] P{ry[+t7.2]=PZ}mus209[02448]/CyO; ry[506]
3	CG16868		FBgn0034498	CG16868	Not tested
4	CG8920		FBgn0027529	CG8920	negative	15589	y[1] w[67c23]; P{w[+mC] y[+mDint2]=EPgy2}CG8920[EY02725]
5	CG8896	18w	FBgn0004364	18w	negative	10518	y[1] w[67c23]; P{w[+mC]=lacW}18w[k02701]/CyO
6	CG11209	ppk6	FBgn0034489	ppk6	Not tested
7	CG11055		FBgn0034491	CG11055	Not tested
8	CG13871		FBgn0034502	CG13871	negative_RNAi
9	CG11208		FBgn0034488	CG11208	negative	13365	y[1] w[67c23]; P{y[+mDint2] w[BR.E.BR]=SUPor-P}CG11208[KG04289]
10	CG8654		FBgn0034479	CG8654	Not tested
11	CG11788		FBgn0034495	CG11788	negative_RNAi
12	CG8929		FBgn0034504	CG8929	negative	15468	y[1] w[67c23]; P{w[+mC] y[+mDint2]=EPgy2}CG8929[EY00555]
13	CG9864		FBgn0034490	CG9864	Not tested
14	CG16894		FBgn0034483	CG16894	Not tested
15	CG13872		FBgn0034477	CG13872	Not tested
16	CG11044		FBgn0034484	CG11044	Not tested
17	CG10444		FBgn0034494	CG10444	Not tested
18	CG9204	Ate1	FBgn0025720	Ate1	Not tested
19	CG11048		FBgn0034487	CG11048	Not tested
20	CG18416				Not tested
21	CG11099		FBgn0034485	CG11099	Not tested
22	CG10822		FBgn0034478	CG10822	Not tested
23	CG9090		FBgn0034497	CG9090	Not tested
24	CG16739		FBgn0034505	CG16739	Not tested
25	CG11041		FBgn0034481	CG11041	Not tested
26	CG9183	plu	FBgn0003114	plu	Not tested
27	CG9036		FBgn0034499	Cpr56F	Not tested
28	CG8908		FBgn0034493	CG8908	Not tested
29	CG30447		FBgn0050447	CG30447	Not tested
30	CG11192		FBgn0034507	CG11192	Not tested
31	CG13868		FBgn0034501	CG13868	Not tested
32	CG13869		FBgn0034486	CG13869	Not tested
33	CG16898		FBgn0034480	CG16898	Not tested
34	CG9143		FBgn0034496	CG9143	Not tested
35	CG13870		FBgn0034506	CG13870	Not tested
36	CG16741		FBgn0042198	CG16741	Not tested
37	CG8900	RpS18	FBgn0010411	RpS18	Not tested
38	CG30448	Obp56i	FBgn0043532	Obp56i	Not tested
39	CG8914	CkIIbeta2	FBgn0026136	CkIIbeta2	Not tested
40	CR30212		FBgn0050212	tRNA:CR30212	Not tested
41	CR33538		FBgn0053538	tRNA:CR33538	Not tested
42	CR30214	tRNA:G3:56EFa	FBgn0011869	tRNA:G3:56EFa	Not tested
43	CR30138	tRNA:G3:56EFb	FBgn0011870	tRNA:G3:56EFb	Not tested
44	CG11200		FBgn0034500	CG11200	Not tested

## Sheet: reg23
Rank	CG	Symbol	FBgn_2008_08	Name_2008_08	Result	stocknumber
1	CG10079	Egfr	FBgn0003731	Egfr	positive	2079	Egfr[t1] bw[1]/CyO
2	CG3722	shg	FBgn0003391	shg	positive	3085	cn[1] shg[2] bw[1] sp[1]/CyO
3	CG15671	cv-2	FBgn0000395	cv-2	negative	6302	cv-2[1]
4	CG6741	a	FBgn0000008	a	negative	7150	cn[1] a[EM1] bw[1] sp[1]/SM6b
5	CG33133	grau	FBgn0001133	grau	negative	5018	cn[1] grau[QQ36] bw[1]/CyO l(2)DTS513[1]
6	CG13425	bl	FBgn0015907	bl	negative	14587	y[1] w[67c23]; P{y[+mDint2] w[BR.E.BR]=SUPor-P}bl[KG02524]/CyO
7	CG9856	PTP-ER	FBgn0016641	PTP-ER	negative	5765	In(2R)XE-2776 PTP-ER[XE-2776]/CyO P{ry[+t7.2]=sevRas1.V12}FK1
8	CG11312	insc	FBgn0011674	insc	negative	5849	insc[P49]/CyO
9	CG9415	Xbp1	FBgn0021872	Xbp1	negative	11104	y[1] w[67c23]; P{w[+mC]=lacW}Xbp1[k13803]/CyO
10	CG3624		FBgn0034724	CG3624	negative_RNAi
11	CG9696	dom	FBgn0020306	dom	positive	9260	y[1] w[*]; dom[3]/SM6a
12	CG10543		FBgn0034570	CG10543	negative_RNAi
13	CG15667	Sara	FBgn0026369	Sara	Not tested
14	CG3221		FBgn0034569	dgt3	Not tested
15	CG11110		FBgn0034535	CG11110	negative_RNAi
16	CG10318	NC2alpha	FBgn0034650	NC2alpha	Not tested
17	CG30280		FBgn0050280	CG30280	Not tested
18	CG15669	MESK2	FBgn0043070	MESK2	negative	10181	y[1] w[67c23]; P{w[+mC]=lacW}MESK2[k00119]/CyO
19	CG9985	sktl	FBgn0016984	sktl	Not tested
20	CG13487		FBgn0085397	Fili	Not tested
21	CG6727	gom	FBgn0029084	gom	Not tested
22	CG3290		FBgn0034711	CG3290	Not tested
23	CG30281		FBgn0050281	CG30281	Not tested
24	CG5820	Gp150	FBgn0013272	Gp150	negative	11015	y[1] w[67c23]; P{w[+mC]=lacW}l(2)k11120a[k11120a] Gp150[k11120b]/CyO
25	CG10082		FBgn0034644	CG10082	Not tested
26	CG13432	l(2)05510	FBgn0028622	l(2)05510	Not tested
27	CG3216		FBgn0034568	CG3216	Not tested
28	CG9954	maf-S	FBgn0034534	maf-S	Not tested
29	CG10321		FBgn0034643	CG10321	Not tested
30	CG10433		FBgn0034638	CG10433	Not tested
31	CG3382	Oatp58Db	FBgn0034715	Oatp58Db	Not tested
32	CG10955		FBgn0034722	Rtf1	negative_RNAi
33	CG4377		FBgn0034664	CG4377	Not tested
34	CG10527		FBgn0034583	CG10527	Not tested
35	CG10494		FBgn0034634	CG10494	Not tested
36	CG10067	Act57B	FBgn0000044	Act57B	Not tested
37	CG13424		FBgn0034520	CG13424	Not tested
38	CG9752		FBgn0034614	CG9752	Not tested
39	CG9822		FBgn0034623	CG9822	Not tested
40	CG8994	exu	FBgn0000615	exu	negative	1989	cn[1] exu[1] bw[1]/CyO
41	CG9450	tud	FBgn0003891	tud	negative	3243	BicD[2] cn[1] tud[1] bw[1]/CyO
42	CG11061	GM130	FBgn0034697	GM130	Not tested
43	CG9304		FBgn0034674	CG9304	Not tested
44	CG9025		FBgn0034542	Fem-1	Not tested
45	CG11180		FBgn0034528	CG11180	Not tested
46	CG5799	dve	FBgn0020307	dve	Not tested
47	CG13506		FBgn0034723	CG13506	Not tested
48	CG2921		FBgn0034689	CG2921	Not tested
49	CG11073		FBgn0034693	CG11073	Not tested
50	CG3295		FBgn0034573	CG3295	Not tested
51	CG13421	Obp57c	FBgn0034509	Obp57c	Not tested
52	CG15231	IM4	FBgn0040653	IM4	Not tested
53	CG9847	Fkbp13	FBgn0010470	Fkbp13	negative	10962	cn[1] P{ry[+t7.2]=PZ}Fkbp13[00734]/CyO; ry[506]
54	CG3074		FBgn0034709	CG3074	Not tested
55	CG9754		FBgn0034617	CG9754	Not tested
56	CG10138	PpD5	FBgn0005778	PpD5	Not tested
57	CG9394		FBgn0034588	CG9394	Not tested
58	CG17921	HmgZ	FBgn0010228	HmgZ	Not tested
59	CG11301	Mes4	FBgn0034726	Mes4	Not tested
60	CG4050		FBgn0020312	CG4050	Not tested
61	CG9346		FBgn0034572	CG9346	Not tested
62	CG30147	Hil	FBgn0050147	Hil	Not tested
63	CG10052	Rx	FBgn0020617	Rx	Not tested
64	CG17952		FBgn0034657	LBR	Not tested
65	CG18375		FBgn0034606	CG18375	Not tested
66	CG9874	Tbp	FBgn0003687	Tbp	Not tested
67	CG9418		FBgn0026582	CG9418	Not tested
68	CG10036	otp	FBgn0015524	otp	Not tested
69	CG5709	ari-2	FBgn0025186	ari-2	negative	12341	P{ry[+t7.2]=PZ}ari-2[07768] cn[1]/CyO; ry[506]
70	CG3613	qkr58E-1	FBgn0022986	qkr58E-1	negative	17023	w[1118]; P{w[+mC]=EP}qkr58E-1[EP2103] qkr58E-2[EP2103]
71	CG6698	NtR	FBgn0029147	NtR	Not tested
72	CG11132		FBgn0034537	DMAP1	Not tested
73	CG9709	Acox57D-d	FBgn0034629	Acox57D-d	Not tested
74	CG13436		FBgn0034532	CG13436	Not tested
75	CG9485		FBgn0034618	CG9485	Not tested
76	CG16742		FBgn0034529	CG16742	Not tested
77	CG10080		FBgn0034641	CG10080	Not tested
78	CG3584	qkr58E-3	FBgn0022984	qkr58E-3	negative	15086	y[1] w[67c23]; P{w[+mC] y[+mDint2]=EPgy2}qkr58E-3[EY02038]
79	CG9350		FBgn0034576	CG9350	Not tested
80	CG30395		FBgn0050395	CG30395	Not tested
81	CG4038		FBgn0011824	CG4038	Not tested
82	CG13492		FBgn0034662	CG13492	Not tested
83	CG10540		FBgn0034577	cpa	Not tested
84	CG9284		FBgn0046297	CG9284	Not tested
85	CG9841	EfSec	FBgn0034627	EfSec	Not tested
86	CG17950	HmgD	FBgn0004362	HmgD	Not tested
87	CG11275		FBgn0034706	CG11275	Not tested
88	CG11206		FBgn0034720	CG11206	Not tested
89	CG30154		FBgn0050154	CG30154	Not tested
90	CG30284		FBgn0050284	CG30284	Not tested
91	CG9398	king-tubby	FBgn0015721	king-tubby	Not tested
92	CG3413	wdp	FBgn0034718	wdp	Not tested
93	CG9480	Glycogenin	FBgn0034603	Glycogenin	Not tested
94	CG13493	comr	FBgn0034667	comr	Not tested
95	CG4386		FBgn0034661	CG4386	Not tested
96	CG3292		FBgn0034710	CG3292	Not tested
97	CG11291		FBgn0034713	CG11291	Not tested
98	CG13443		FBgn0034548	CG13443	Not tested
99	CG10795		FBgn0034626	CG10795	Not tested
100	CG5465	Trap95	FBgn0034707	MED16	Not tested
101	CG15675		FBgn0259708	CG42362	Not tested
102	CG30392		FBgn0050392	CG30392	Not tested
103	CG15658		FBgn0034602	CG15658	Not tested
104	CG30394		FBgn0050394	CG30394	Not tested
105	CG6613		FBgn0034694	CG6613	Not tested
106	CG10320		FBgn0034645	CG10320	Not tested
107	CG11159		FBgn0034539	CG11159	Not tested
108	CG4030		FBgn0034585	CG4030	Not tested
109	CG33041		FBgn0086604	CG12484	Not tested
110	CG5821	qkr58E-2	FBgn0022985	qkr58E-2	Not tested
111	CG11175		FBgn0034530	CG11175	Not tested
112	CG6437		FBgn0067102	GlcT-1	Not tested
113	CG10382	wrapper	FBgn0025878	wrapper	Not tested
114	CG13502		FBgn0034692	CG13502	Not tested
115	CG17999		FBgn0034552	CG17999	Not tested
116	CG30404		FBgn0050404	Tango11	Not tested
117	CG30387		FBgn0050387	CG30387	Not tested
118	CG30388	Magi	FBgn0034590	Magi	Not tested
119	CG10496		FBgn0034631	CG10496	Not tested
120	CG30149	rig	FBgn0250850	rig	Not tested
121	CG15666		FBgn0034622	CG15666	Not tested
122	CG9862	Rae1	FBgn0034646	Rae1	Not tested
123	CG30152		FBgn0034543	CG30152	Not tested
124	CG30222		FBgn0050222	CG30222	Not tested
125	CG9858	clt	FBgn0000326	clt	Not tested
126	CG30148		FBgn0050148	CG30148	Not tested
127	CG10069		FBgn0034611	CG10069	Not tested
128	CG30295	Ipk1	FBgn0050295	Ipk1	Not tested
129	CG30401		FBgn0050401	CG30401	Not tested
130	CG30296		FBgn0050296	CG30296	Not tested
131	CG30390		FBgn0050390	CG30390	Not tested
132	CG9945		FBgn0034527	CG9945	Not tested
133	CG30389		FBgn0050389	CG30389	Not tested
134	CG15678		FBgn0034647	CG15678	Not tested
135	CG13504		FBgn0085234	CG34205	Not tested
136	CG9364	Treh	FBgn0003748	Treh	Not tested
137	CG33152	hbn	FBgn0008636	hbn	Not tested
138	CG5303	mei-S332	FBgn0002715	mei-S332	Not tested
139	CG15657		FBgn0034595	CG15657	Not tested
140	CG13434		FBgn0034523	Nnf1a	Not tested
141	CG10497	Sdc	FBgn0010415	Sdc	Not tested
142	CG15649		FBgn0034563	CG15649	Not tested
143	CG16799		FBgn0034538	CG16799	Not tested
144	CG13503		FBgn0243516	Vrp1	Not tested
145	CG3045		FBgn0034703	CG3045	Not tested
146	CG15653		FBgn0034578	CG15653	Not tested
147	CG10071	RpL29	FBgn0016726	RpL29	Not tested
148	CG13489		FBgn0085398	CG34369	Not tested
149	CG3264		FBgn0034712	CG3264	Not tested
150	CG9441	Pu	FBgn0003162	Pu	Not tested
151	CG9294		FBgn0034666	CG9294	Not tested
152	CG18870		FBgn0042180	CG18870	Not tested
153	CG17922		FBgn0034656	CG17922	Not tested
154	CG30283		FBgn0050283	CG30283	Not tested
155	CG30285		FBgn0050285	CG30285	Not tested
156	CG30398		FBgn0050398	CG30398	Not tested
157	CG13495	Gr58b	FBgn0041238	Gr58b	Not tested
158	CG33200	ventrally-expressed-protein-D	FBgn0053200	ventrally-expressed-protein-D	Not tested
159	CG30291		FBgn0050291	CG30291	Not tested
160	CG9707	Acox57D-p	FBgn0034628	Acox57D-p	Not tested
161	CG9313		FBgn0034566	CG9313	Not tested
162	CG6758		FBgn0034704	CG6758	Not tested
163	CG15660		FBgn0085426	Rgk3	Not tested
164	CG30278		FBgn0050278	CG30278	Not tested
165	CG9401	mago	FBgn0002736	mago	Not tested
166	CG18066		FBgn0034517	Cpr57A	Not tested
167	CG10440		FBgn0034636	CG10440	Not tested
168	CG33005		FBgn0061361	CG33786	Not tested
169	CG15654		FBgn0085425	CG34396	Not tested
170	CG3380	Oatp58Dc	FBgn0034716	Oatp58Dc	Not tested
171	CG13442		FBgn0034546	CG13442	Not tested
172	CG9406		FBgn0034592	CG9406	Not tested
173	CG9235		FBgn0034560	CG9235	Not tested
174	CG9433	Xpd	FBgn0015844	Xpd	Not tested
175	CG4363		FBgn0034663	CG4363	Not tested
176	CG4402	lox2	FBgn0034660	lox2	Not tested
177	CG6562	synj	FBgn0034691	synj	Not tested
178	CG18067		FBgn0034512	CG18067	Not tested
179	CG11475		FBgn0034687	CG11475	Not tested
180	CG4372		FBgn0034665	CG4372	Not tested
181	CG30286		FBgn0050286	CG30286	Not tested
182	CG9308		FBgn0034681	CG9308	Not tested
183	CG13488		FBgn0034670	CG13488	Not tested
184	CG30277	Oatp58Da	FBgn0050277	Oatp58Da	Not tested
185	CG4266		FBgn0034598	CG4266	Not tested
186	CG6393		FBgn0259142	CG42257	Not tested
187	CG30279		FBgn0050279	CG30279	Not tested
188	CG11170		FBgn0034705	CG11170	Not tested
189	CG17974		FBgn0034624	CG17974	Not tested
190	CG30282				Not tested
191	CG9344		FBgn0034564	CG9344	Not tested
192	CG9353	mRpL54	FBgn0034579	mRpL54	Not tested
193	CG30293		FBgn0050293	Cht12	Not tested
194	CG13494		FBgn0034671	CG13494	Not tested
195	CG15676		FBgn0034651	CG15676	Not tested
196	CG18735		FBgn0042098	CG18735	Not tested
197	CG15655		FBgn0085425	CG34396	Not tested
198	CG9236		FBgn0034558	CG9236	Not tested
199	CG30386		FBgn0050386	CG30386	Not tested
200	CG15650		FBgn0034565	CG15650	Not tested
201	CG13441	Gr57a	FBgn0041240	Gr57a	Not tested
202	CG30396	Gr58a	FBgn0041239	Gr58a	Not tested
203	CG13438		FBgn0034545	CG13438	Not tested
204	CG13422		FBgn0034511	CG13422	Not tested
205	CG30151		FBgn0050151	CG30151	Not tested
206	CG4054		FBgn0085397	Fili	Not tested
207	CG11269		FBgn0034700	CG11269	Not tested
208	CG9437		FBgn0034599	CG9437	Not tested
209	CG15673		FBgn0034639	CG15673	Not tested
210	CG15664	Rgk3	FBgn0085426	Rgk3	Not tested
211	CG15227		FBgn0034554	CG15227	Not tested
212	CG30403		FBgn0050403	CG30403	Not tested
213	CG10306		FBgn0034654	CG10306	Not tested
214	CG10531		FBgn0034582	Cht9	Not tested
215	CG30287		FBgn0050287	CG30287	Not tested
216	CG9327	Pros29	FBgn0003150	Pros29	Not tested
217	CG30391		FBgn0050391	CG30391	Not tested
218	CG30143		FBgn0086604	CG12484	Not tested
219	CG5819		FBgn0034717	CG5819	Not tested
220	CG13439	dpr	FBgn0040726	dpr	Not tested
221	CG13431	Mgat1	FBgn0034521	Mgat1	Not tested
222	CG30263		FBgn0050263	CG30263	Not tested
223	CG13500		FBgn0034683	CG13500	Not tested
224	CG13428		FBgn0034515	CG13428	Not tested
225	CG13427		FBgn0034514	CG13427	Not tested
226	CG30393		FBgn0050393	CG30393	Not tested
227	CG30288		FBgn0050288	CG30288	Not tested
228	CG3986	Cht4	FBgn0022700	Cht4	Not tested
229	CG15226		FBgn0034550	CG15226	Not tested
230	CG33227		FBgn0085399	CG34370	Not tested
231	CG7975	Grx-1	FBgn0034658	Grx-1	Not tested
232	CG15225		FBgn0034551	CG15225	Not tested
233	CG33225		FBgn0053225	CG33225	Not tested
234	CG11474		FBgn0034688	CG11474	Not tested
235	CG30289		FBgn0050289	CG30289	Not tested
236	CG3425	T3dh	FBgn0017482	T3dh	Not tested
237	CG5625		FBgn0034708	CG5625	Not tested
238	CG15663	Rgk3	FBgn0085426	Rgk3	Not tested
239	CG9357		FBgn0034580	Cht8	Not tested
240	CG15674		FBgn0034642	CG15674	Not tested
241	CG13491	Gr58c	FBgn0041237	Gr58c	Not tested
242	CG4286		FBgn0034601	CG4286	Not tested
243	CG33226		FBgn0069056	CG33226	Not tested
244	CG30141	Obp57a	FBgn0043535	Obp57a	Not tested
245	CG9993		FBgn0034553	CG9993	Not tested
246	CG33008		FBgn0034518	CG13430	Not tested
247	CG30153				Not tested
248	CG15651		FBgn0034567	CG15651	Not tested
249	CG13437		FBgn0034541	CG13437	Not tested
250	CG11136		FBgn0034540	CG11136	Not tested
251	CG11298		FBgn0034721	CG11298	Not tested
252	CG13501		FBgn0034684	CG13501	Not tested
253	CG13423		FBgn0034513	CG13423	Not tested
254	CG15661		FBgn0034605	CG15661	Not tested
255	CG13490		FBgn0085398	CG34369	Not tested
256	CG10505		FBgn0034612	CG10505	Not tested
257	CG30145	Obp57e	FBgn0050145	Obp57e	Not tested
258	CG9878	Tim10	FBgn0027360	Tim10	Not tested
259	CG6044		FBgn0034725	CG6044	Not tested
260	CG30142	Obp57b	FBgn0043534	Obp57b	Not tested
261	CG3245	PpN58A	FBgn0025573	PpN58A	Not tested
262	CG9865		FBgn0034649	CG9865	Not tested
263	CG10307		FBgn0034655	CG10307	Not tested
264	CG30327		FBgn0259142	CG42257	Not tested
265	CG30150	Obp57d	FBgn0043536	Obp57d	Not tested
266	CG13426		FBgn0034510	CG13426	Not tested
267	CG13499		FBgn0085399	CG34370	Not tested
268	CR33614	mir-310	FBgn0067694	mir-310	Not tested
269	CR33615	mir-311	FBgn0067693	mir-311	Not tested
270	CR33616	mir-312	FBgn0067692	mir-312	Not tested
271	CR33617	mir-313	FBgn0067691	mir-313	Not tested
272	CR33042	mir-7	FBgn0046816	mir-7	Not tested
273	CR30155		FBgn0050155	tRNA:CR30155	Not tested
274	CR30211		FBgn0050211	tRNA:CR30211	Not tested
275	CR30206		FBgn0050206	tRNA:CR30206	Not tested
276	CR30207	tRNA:G3:57BCa	FBgn0011871	tRNA:G3:57BCa	Not tested
277	CR30208		FBgn0050208	tRNA:CR30208	Not tested
278	CR33539		FBgn0053539	tRNA:CR33539	Not tested
279	CR30209		FBgn0050209	tRNA:CR30209	Not tested
280	CR30210	tRNA:G3:57BCb	FBgn0011872	tRNA:G3:57BCb	Not tested
281	CR30407		FBgn0050407	tRNA:CR30407	Not tested
282	CR30406		FBgn0050406	tRNA:CR30406	Not tested
283	CG30290		FBgn0050290	CG30290	Not tested
284	CG4302		FBgn0027073	CG4302	Not tested
285	CG4021		FBgn0034659	CG4021	Not tested
286	CG4279		FBgn0034600	CG4279	Not tested
287	CR32885	pgc	FBgn0016053	pgc	Not tested

## Sheet: reg24
Rank	CG	Symbol	FBgn_2008_08	Name_2008_08	Result	stocknumber
1	CG15792	zip	FBgn0005634	zip	positive	11215	cn[1] P{ry[+t7.2]=PZ}zip[02957]/CyO; ry[506]
2	CG3629	Dll	FBgn0000157	Dll	negative	3306	Dll[5]/SM5
3	CG2790		FBgn0027599	CG2790	negative	17164	w[1118]; P{w[+mC]=EP}CG2790[EP412]
4	CG32836		FBgn0085442	CG34413	Not tested
5	CG30426		FBgn0086908	egg	Not tested
6	CG2736		FBgn0035090	CG2736	Not tested
7	CG2928	Reg-5	FBgn0015801	Reg-5	negative	17212	w[1118]; P{w[+mC]=EP}Reg-5[EP1063]
8	CG16896		FBgn0035073	CG16896	Not tested
9	CG2765		FBgn0035087	CG2765	negative	13566	y[1] w[67c23]; P{y[+mDint2] w[BR.E.BR]=SUPor-P}CG2765[KG03035]
10	CG16936		FBgn0027590	CG16936	Not tested
11	CG3776	l(2)k03704	FBgn0035088	Jhebp29	Not tested
12	CG9358	Phk-3	FBgn0035089	Phk-3	Not tested
13	CG18105	ETH	FBgn0028738	ETH	Not tested
14	CG15860	pain	FBgn0060296	pain	negative	21029	y1 w67c23; P{wHy}painDG03806
15	CG2857		FBgn0035078	CG2857	Not tested
16	CG2746	RpL19	FBgn0002607	RpL19	negative	12209	y[1] w[67c23]; P{w[+mC]=lacW}RpL19[k03704]/CyO
17	CG16910	key	FBgn0041205	key	Not tested
18	CG16914	Lcp9	FBgn0025578	Lcp9	Not tested
19	CG3829		FBgn0035091	CG3829	Not tested
20	CG30422		FBgn0086908	egg	Not tested
21	CG12851		FBgn0035086	CG12851	Not tested
22	CG15861		FBgn0035084	CG15861	Not tested
23	CG3880		FBgn0035057	CG3880	Not tested
24	CG3594	Eap	FBgn0035063	Eap	Not tested
25	CG16932	Eps-15	FBgn0035060	Eps-15	Not tested
26	CG30427		FBgn0043792	CG30427	Not tested
27	CG3770		FBgn0035085	CG3770	Not tested
28	CG3533	uzip	FBgn0004055	uzip	Not tested
29	CG2727	emp	FBgn0010435	emp	Not tested
30	CG9047		FBgn0085442	CG34413	Not tested
31	CG30420		FBgn0050420	Atf-2	Not tested
32	CG18506		FBgn0085434	NaCP60E	Not tested
33	CG9196		FBgn0035056	CG9196	Not tested
34	CG30424		FBgn0050424	CG30424	Not tested
35	CG9071	NaCP60E	FBgn0085434	NaCP60E	Not tested
36	CG3611		FBgn0035069	CG3611	Not tested
37	CG12849		FBgn0035068	CG12849	Not tested
38	CG2803	Tina-1	FBgn0035083	Tina-1	Not tested
39	CG3894		FBgn0035059	CG3894	Not tested
40	CG2917	Orc4	FBgn0023181	Orc4	Not tested
41	CG16912		FBgn0035064	CG16912	Not tested
42	CG15859				Not tested
43	CG2811		FBgn0035082	CG2811	Not tested
44	CG12848		FBgn0040666	CG12848	Not tested
45	CG9083		FBgn0035077	CG9083	Not tested
46	CG10142	Ance-5	FBgn0035076	Ance-5	Not tested
47	CG3650		FBgn0035070	CG3650	Not tested
48	CG3589		FBgn0035065	CG3589	Not tested
49	CG3760		FBgn0022343	CG3760	Not tested
50	CG30423		FBgn0050423	CG30423	Not tested
51	CG30425		FBgn0066084	RpL41	Not tested

## Sheet: reg25
Rank	CG	Symbol	FBgn_2008_08	Name_2008_08	Result	stocknumber
1	CG16973	msn	FBgn0010909	msn	negative	10162	y[1] w[1118]; P{w[+mC]=lacW}msn[j1E2]/TM3 Sb[1]
2	CG1044	dos	FBgn0016794	dos	negative	6845	w[*]; P{w[+mC]=lacW}dos[P115] th[1] cu[1] sr[1]/TM6B Tb[1]
3	CG1244		FBgn0035357	CG1244	negative_RNAi
4	CG1242	Hsp83	FBgn0001233	Hsp83	Not tested
5	CG12187		FBgn0035367	CG12187	Not tested
6	CG2114	FR	FBgn0035385	FR	Not tested
7	CG14956		FBgn0035403	CG14956	Not tested
8	CG16753		FBgn0035393	CG16753	Not tested
9	CG32280		FBgn0052280	CG32280	Not tested
10	CG32281		FBgn0052281	CG32281	Not tested
11	CG1240		FBgn0035370	CG1240	Not tested
12	CG2113		FBgn0035384	CG2113	Not tested
13	CG14962		FBgn0035407	CG14962	Not tested
14	CG1271		FBgn0035392	CG1271	Not tested
15	CG11537		FBgn0035400	CG11537	Not tested
16	CG12734		FBgn0035411	CG12734	Not tested
17	CG7740	prominin-like	FBgn0026189	prominin-like	Not tested
18	CG1146		FBgn0035346	CG1146	Not tested
19	CG12002	Pxn	FBgn0011828	Pxn	Not tested
20	CG11486		FBgn0035397	CG11486	Not tested
21	CG14955		FBgn0035399	CG14955	Not tested
22	CG1274	Jafrac2	FBgn0040308	Jafrac2	Not tested
23	CG12182		FBgn0028504	CG12182	Not tested
24	CG32306		FBgn0052306	CG32306	Not tested
25	CG14965		FBgn0035414	CG14965	Not tested
26	CG14967		FBgn0035420	CG14967	Not tested
27	CG11494	BtbVII	FBgn0012049	BtbVII	Not tested
28	CG32297		FBgn0259199	CG42303	Not tested
29	CG16976		FBgn0035366	CG16976	Not tested
30	CG16761	Cyp4d20	FBgn0035344	Cyp4d20	Not tested
31	CG2101	mRpS35	FBgn0035374	mRpS35	Not tested
32	CG32276		FBgn0047135	CG32276	Not tested
33	CG9969	Or63a	FBgn0035382	Or63a	Not tested
34	CG16757	Spn	FBgn0010905	Spn	Not tested
35	CG2083		FBgn0035376	CG2083	Not tested
36	CG17569	gry	FBgn0035416	gry	Not tested
37	CG15812	Pfk	FBgn0035405	pfk	Not tested
38	CG32295		FBgn0052295	CG32295	Not tested
39	CG9977		FBgn0035371	CG9977	Not tested
40	CG32488		FBgn0052488	CG32488	Not tested
41	CG12093		FBgn0035372	CG12093	Not tested
42	CG2107		FBgn0035383	CG2107	Not tested
43	CG1143		FBgn0035359	CG1143	Not tested
44	CG9972		FBgn0035379	CG9972	Not tested
45	CG11495	rasp	FBgn0024194	rasp	negative
46	CG14964		FBgn0035410	CG14964	Not tested
47	CG33232		FBgn0035347	CG33232	Not tested
48	CG9970		FBgn0035380	CG9970	Not tested
49	CG32299		FBgn0052299	CG32299	Not tested
50	CG14950		FBgn0035364	CG14950	Not tested
51	CG1291		FBgn0035401	CG1291	Not tested
52	CG2162		FBgn0035388	CG2162	Not tested
53	CG32486		FBgn0052486	CG32486	Not tested
54	CG32487		FBgn0052487	CG32487	Not tested
55	CG33160		FBgn0053160	CG33160	Not tested
56	CG12034		FBgn0035421	CG12034	Not tested
57	CG9973		FBgn0035378	CG9973	Not tested
58	CG33161		FBgn0052269	CG32269	Not tested
59	CG1241		FBgn0044452	Atg2	Not tested
60	CG1869		FBgn0035398	Cht7	Not tested
61	CG32846		FBgn0052846	CG32846	Not tested
62	CG14949		FBgn0035358	CG14949	Not tested
63	CG32298		FBgn0052298	CG32298	Not tested
64	CG12186	Aats-pro	FBgn0027082	Aats-pro	Not tested
65	CG14958		FBgn0035413	CG14958	Not tested
66	CG32278		FBgn0052278	CG32278	Not tested
67	CG16986		FBgn0035356	CG16986	Not tested
68	CG9965		FBgn0035381	CG9965	Not tested
69	CG12082		FBgn0035402	CG12082	Not tested
70	CG32296	Mrtf	FBgn0052296	Mrtf	Not tested
71	CG32484	Sk2	FBgn0052484	Sk2	Not tested
72	CG2103	pgant6	FBgn0035375	pgant6	Not tested
73	CG16758		FBgn0035348	CG16758	Not tested
74	CG2075	aly	FBgn0004372	aly	Not tested
75	CG33233		FBgn0053233	CG33233	Not tested
76	CG1066	Shab	FBgn0003383	Shab	Not tested
77	CG1246		FBgn0035360	CG1246	Not tested
78	CG16984		FBgn0062517	CG16984	Not tested
79	CG12079		FBgn0035404	CG12079	Not tested
80	CG32284		FBgn0052284	CG32284	Not tested
81	CG13800		FBgn0035338	CG13800	Not tested
82	CG32271		FBgn0052271	CG32271	Not tested
83	CG1262	Acp62F	FBgn0020509	Acp62F	Not tested
84	CG14957		FBgn0035412	CG14957	Not tested
85	CG14963		FBgn0035409	CG14963	Not tested
86	CG33234		FBgn0053234	CG33234	Not tested
87	CG33159		FBgn0053159	CG33159	Not tested
88	CG14952		FBgn0035377	CG14952	Not tested
89	CG1893		FBgn0035390	scramb2	Not tested
90	CG16762		FBgn0035343	CG16762	Not tested
91	CG32485		FBgn0052485	CG32485	Not tested
92	CG14966		FBgn0035415	CG14966	Not tested
93	CG32277		FBgn0052277	CG32277	Not tested
94	CG33231		FBgn0053231	CG33231	Not tested
95	CG16985		FBgn0035355	CG16985	Not tested
96	CR32908	snRNA:U5:63BC	FBgn0003938	snRNA:U5:63BC	Not tested
97	CR32288		FBgn0052288	tRNA:CR32288	Not tested
98	CR32289		FBgn0052289	tRNA:CR32289	Not tested
99	CR32287		FBgn0052287	tRNA:CR32287	Not tested
100	CR32285		FBgn0052285	tRNA:CR32285	Not tested
101	CR32272		FBgn0052272	tRNA:CR32272	Not tested
102	CR32286		FBgn0052286	tRNA:CR32286	Not tested
103	CR32273		FBgn0052273	tRNA:CR32273	Not tested
104	CG1263	RpL8	FBgn0024939	RpL8	Not tested
105	CG12740	RpL28	FBgn0035422	RpL28	Not tested

## Sheet: reg30
Rank	CG	Symbol	FBgn_2008_08	Name_2008_08	Result	stocknumber
1	CG6494	h	FBgn0001168	h	negative
2	CG4974	dally	FBgn0011577	dally	negative	11685	P{ry[+t7.2]=PZ}dally[06464] P{PZ}l(3)87Df[06464] ry[506]/TM3 ry[RK] Sb[1] Ser[1]
3	CG5939	Prm	FBgn0003149	Prm	negative	11752	P{ry[+t7.2]=PZ}Prm[10631] ry[506]/TM3 ry[RK] Sb[1] Ser[1]
4	CG5962	Arr2	FBgn0000121	Arr2	Not tested
5	CG6416		FBgn0035917	CG6416	Not tested
6	CG13309		FBgn0035933	CG13309	negative_RNAi
7	CG4978	Mcm7	FBgn0020633	Mcm7	Not tested
8	CG6817	foi	FBgn0024236	foi	Not tested
9	CG6831	rhea	FBgn0020254	rhea	Not tested
10	CG6372		FBgn0035915	CG6372	Not tested
11	CG5994	Nelf-E	FBgn0017430	Nelf-E	Not tested
12	CG5971		FBgn0035918	Cdc6	Not tested
13	CG5735		FBgn0035938	orb2	Not tested
14	CG32030		FBgn0052030	Fhos	Not tested
15	CG6765		FBgn0035903	CG6765	negative_RNAi
16	CG6694		FBgn0035900	CG6694	Not tested
17	CG6662		FBgn0035907	CG6662	Not tested
18	CG5644		FBgn0035948	CG5644	Not tested
19	CG5651		FBgn0086706	pix	Not tested
20	CG6915		FBgn0035898	CG6915	Not tested
21	CG6282		FBgn0035914	CG6282	Not tested
22	CG13308		FBgn0035932	CG13308	Not tested
23	CG6745		FBgn0035901	CG6745	Not tested
24	CG32024		FBgn0052024	CG32024	Not tested
25	CG6822	ergic53	FBgn0035909	ergic53	Not tested
26	CG13307		FBgn0085455	CG34426	Not tested
27	CG5012	mRpL12	FBgn0011787	mRpL12	Not tested
28	CG32023		FBgn0052023	CG32023	Not tested
29	CG32022		FBgn0052022	CG32022	Not tested
30	CG32026		FBgn0052026	CG32026	Not tested
31	CG32025	desert	FBgn0040229	desert	Not tested
32	CG5989		FBgn0017429	CG5989	Not tested
33	CG5026		FBgn0035945	CG5026	Not tested
34	CG5660		FBgn0035942	CG5660	Not tested
35	CG5747		FBgn0035935	mfr	Not tested
36	CG4999	Tsp66E	FBgn0035936	Tsp66E	Not tested
37	CG5751	Anktm1	FBgn0035934	TrpA1	Not tested
38	CG32351		FBgn0052351	CG32351	Not tested
39	CG5653		FBgn0035943	CG5653	Not tested
40	CG5021		FBgn0035944	CG5021	Not tested
41	CG32355		FBgn0052355	CG32355	Not tested
42	CG13312		FBgn0035931	CG13312	Not tested
43	CG33162	SrpRbeta	FBgn0011509	SrpRbeta	negative
44	CG13305		FBgn0035921	CG13305	Not tested
45	CG32352		FBgn0052352	CG32352	Not tested
46	CG5978		FBgn0035916	CG5978	Not tested
47	CG13310		FBgn0035928	CG13310	Not tested
48	CG13311		FBgn0035929	CG13311	Not tested
49	CG6902		FBgn0035899	CG6902	Not tested
50	CG6486		FBgn0035922	CG6486	Not tested
51	CG13313		FBgn0035941	CG13313	Not tested
52	CG32353		FBgn0052353	CG32353	Not tested
53	CG32029		FBgn0052029	Cpr66D	Not tested
54	CG32033		FBgn0052033	CG32033	Not tested
55	CG6683		FBgn0035902	CG6683	Not tested
56	CG6776		FBgn0035904	CG6776	Not tested
57	CG6638		FBgn0035911	CG6638	Not tested
58	CG6253	RpL14	FBgn0017579	RpL14	Not tested
59	CG6576		FBgn0035924	CG6576	Not tested
60	CG5064		FBgn0035947	Srp68	Not tested
61	CG6511		FBgn0035923	CG6511	Not tested
62	CG5741		FBgn0035937	CG5741	Not tested
63	CG5804		FBgn0035926	CG5804	Not tested
64	CG6519	Cp15	FBgn0000355	Cp15	Not tested
65	CG6524	Cp19	FBgn0000358	Cp19	Not tested
66	CG13306		FBgn0040828	CG13306	Not tested
67	CG6517	Cp18	FBgn0000357	Cp18	Not tested
68	CR32911	snoRNA:U49:66Da	FBgn0060292	snoRNA:U49:66Da	Not tested
69	CR32910	snoRNA:U49:66Db	FBgn0060291	snoRNA:U49:66Db	Not tested
70	CR32034		FBgn0052034	tRNA:CR32034	Not tested
71	CG6781		FBgn0086348	se	Not tested
72	CG5008	GNBP3	FBgn0040321	GNBP3	Not tested
73	CG6673		FBgn0035906	CG6673	Not tested
74	CG6533	Cp16	FBgn0000356	Cp16	Not tested

## Sheet: reg31
Rank	CG	Symbol	FBgn_2008_08	Name_2008_08	Result	stocknumber
1	CG5133	Doc1	FBgn0028789	Doc1	Not tested
2	CG4821	Tequila	FBgn0023479	Tequila	Not tested
3	CG5263	smg	FBgn0016070	smg	positive	5930	smg[1]/TM3 Sb[1]
4	CG5187	Doc2	FBgn0035956	Doc2	Not tested
5	CG4942		FBgn0035960	CG4942	Not tested
6	CG5288		FBgn0035950	CG5288	Not tested
7	CG5093	Doc3	FBgn0035954	Doc3	Not tested
8	CG32031	Argk	FBgn0000116	Argk	Not tested
9	CG13314		FBgn0035949	CG13314	Not tested
10	CG13315		FBgn0040827	CG13315	Not tested
11	CG5280		FBgn0035952	CG5280	Not tested
12	CG4911		FBgn0035959	CG4911	Not tested
13	CG32032		FBgn0043806	CG32032	Not tested
14	CG5144		FBgn0035957	CG5144	Not tested
15	CG5068		FBgn0035951	CG5068	Not tested
16	CG5087		FBgn0035953	CG5087	Not tested
17	CG4760	bol	FBgn0011206	bol	negative
18	CG5194		FBgn0035955	CG5194	Not tested

## Sheet: reg42
Rank	CG	Symbol	FBgn_2008_08	Name_2008_08	Result	stocknumber
1	CG2102	Cas	FBgn0004878	cas	positive	12116	y[1] w[*]; P{w[+mC]=lacW}cas[j1C2]/TM3 Sb[1]
2	CG2019	disp	FBgn0029088	disp	Not tested
3	CG10295	Pak	FBgn0014001	Pak	Not tested
4	CG17919		FBgn0037433	CG17919	Not tested
5	CG10267		FBgn0037446	CG10267	negative_RNAi
6	CG1147	NPFR1	FBgn0037408	NPFR1	Not tested
7	CG2051		FBgn0037376	CG2051	Not tested
8	CG10286		FBgn0037439	CG10286	Not tested
9	CG10999		FBgn0037381	CG10999	Not tested
10	CG1239		FBgn0037368	CG1239	Not tested
11	CG2082		FBgn0027608	CG2082	Not tested
12	CG10281	TfIIFalpha	FBgn0010282	TfIIFalpha	Not tested
13	CG2031	Hpr1	FBgn0037382	Hpr1	Not tested
14	CG10296		FBgn0037436	Hr83	Not tested
15	CG10279	Rm62	FBgn0003261	Rm62	negative	11520	P{ry[+t7.2]=PZ}Rm62[01086] ry[506]/TM3 ry[RK] Sb[1] Ser[1]
16	CG2330		FBgn0037447	Neurochondrin	Not tested
17	CG15594		FBgn0037421	CG15594	Not tested
18	CG15580		FBgn0037398	CG15580	Not tested
19	CG1208		FBgn0037386	CG1208	Not tested
20	CG1218		FBgn0037377	CG1218	positive_RNAi
21	CG11459		FBgn0037396	CG11459	Not tested
22	CG1093	plx	FBgn0004879	plx	Not tested
23	CG2091		FBgn0037372	CG2091	Not tested
24	CG1021		FBgn0037443	CG1021	Not tested
25	CG2095		FBgn0086685	sec8	Not tested
26	CG1213		FBgn0037387	CG1213	Not tested
27	CG10978	jagn	FBgn0037374	jagn	Not tested
28	CG1024		FBgn0027514	CG1024	positive_RNAi
29	CG18048		FBgn0037435	CG18048	Not tested
30	CG33097		FBgn0053097	CG33097	Not tested
31	CG1150	Osi3	FBgn0037411	Osi3	Not tested
32	CG31367		FBgn0051367	CG31367	Not tested
33	CG15593	Osi10	FBgn0037417	Osi10	Not tested
34	CG15581	Or83c	FBgn0037399	Or83c	Not tested
35	CG2017		FBgn0037391	CG2017	Not tested
36	CG10272		FBgn0014963	gpp	Not tested
37	CG10287	Gasp	FBgn0026077	Gasp	Not tested
38	CG1249		FBgn0037434	snRNP2	Not tested
39	CG1041		FBgn0037440	CG1041	Not tested
40	CG15186		FBgn0037448	CG15186	Not tested
41	CG10284		FBgn0037441	CG10284	Not tested
42	CG10979		FBgn0037379	CG10979	negative_RNAi
43	CG31559		FBgn0051559	CG31559	Not tested
44	CG1098		FBgn0027497	Madm	Not tested
45	CG17917		FBgn0037431	CG17917	Not tested
46	CG15597		FBgn0037420	CG15597	Not tested
47	CG31562		FBgn0051562	CG31562	Not tested
48	CG14674		FBgn0037366	CG14674	Not tested
49	CG33324		FBgn0053324	CG33324	Not tested
50	CG1193		FBgn0037375	CG1193	Not tested
51	CG31561	Osi16	FBgn0051561	Osi16	Not tested
52	CG14676		FBgn0037388	CG14676	Not tested
53	CG15595	Osi13	FBgn0037422	Osi13	Not tested
54	CG10303	Osi4	FBgn0037412	Osi4	Not tested
55	CG1157	Osi15	FBgn0037424	Osi15	Not tested
56	CG2046		FBgn0037378	CG2046	Not tested
57	CG1153	Osi7	FBgn0037414	Osi7	Not tested
58	CG10298		FBgn0037432	CG10298	Not tested
59	CG2100		FBgn0037369	CG2100	Not tested
60	CG11373		FBgn0040679	CG11373	Not tested
61	CG31560		FBgn0051560	CG31560	Not tested
62	CG31555		FBgn0051555	CG31555	Not tested
63	CG31554		FBgn0051554	CG31554	Not tested
64	CG31563		FBgn0051563	CG31563	Not tested
65	CG1236		FBgn0037370	CG1236	Not tested
66	CG1155	Osi14	FBgn0040279	Osi14	Not tested
67	CG1148	Osi2	FBgn0037410	Osi2	Not tested
68	CG10991		FBgn0037389	CG10991	Not tested
69	CG2097		FBgn0037371	CG2097	Not tested
70	CG14675		FBgn0037385	glob3	Not tested
71	CG2023		FBgn0037383	CG2023	Not tested
72	CG31558	Obp83g	FBgn0046875	Obp83g	Not tested
73	CG14678		FBgn0083949	CG34113	Not tested
74	CG14677		FBgn0083949	CG34113	Not tested
75	CG10610	ECSIT	FBgn0028436	ECSIT	Not tested
76	CG15589		FBgn0037409	CG15589	Not tested
77	CG15596	Osi11	FBgn0037418	Osi11	Not tested
78	CG1151	Osi6	FBgn0027527	Osi6	Not tested
79	CG1154	Osi12	FBgn0037419	Osi12	Not tested
80	CG15585	Osi1	FBgn0037406	Osi1	Not tested
81	CG1077		FBgn0037405	CG1077	Not tested
82	CG1075		FBgn0037397	CG1075	Not tested
83	CG31556		FBgn0051556	CG31556	Not tested
84	CG10280		FBgn0037395	CG10280	Not tested
85	CG1100	Rpn5	FBgn0028690	Rpn5	Not tested
86	CG15598	Osi17	FBgn0037427	Osi17	Not tested
87	CG31557	Obp83ef	FBgn0046876	Obp83ef	Not tested
88	CG15590	Osi5	FBgn0037413	Osi5	Not tested
89	CG9727		FBgn0037445	CG9727	negative_RNAi
90	CG15189	Osi19	FBgn0037429	Osi19	Not tested
91	CG10277		FBgn0037442	CG10277	negative
92	CG10989		FBgn0083949	CG34113	Not tested
93	CG2104		FBgn0037365	CG2104	Not tested
94	CG1169	Osi18	FBgn0037428	Osi18	Not tested
95	CG10981		FBgn0037384	CG10981	Not tested
96	CG15592	Osi9	FBgn0037416	Osi9	Not tested
97	CG15591	Osi8	FBgn0037415	Osi8	Not tested
98	CG11000		FBgn0037380	CG11000	Not tested
99	CG1076		FBgn0037402	CG1076	Not tested
100	CG15188	Osi20	FBgn0037430	Osi20	Not tested
101	CG11421	Pbprp3	FBgn0011281	Pbprp3	Not tested
102	CG15582	Obp83cd	FBgn0046878	Obp83cd	Not tested
103	CG11422	Os-E	FBgn0010403	Os-E	Not tested

[truncated: 3 more sheets: reg44, reg46, Notes]
