# Supplementary material for: Integrating Computational Biology and Forward Genetics in Drosophila
Source: PLoS Genet. 2009 Jan 23;5(1):e1000351. doi: 10.1371/journal.pgen.1000351 (PMC2628282; doi:10.1371/journal.pgen.1000351)
Supplement: Table S4 — Results of the prioritization (June 2007) of the 12 positive deficiency regions, in 12 sheets, indicating the RNAi lines tested in each region and the result of the bristle assay. Negatives and positives are indicated with orange and green shading respectively. (0.58 MB XLS) [file pgen.1000351.s007.xls]

## Sheet: 23C-23E
Rank	FBgn	CG	Symbol	Q-int	P-val	Rank ratio	Annotation_GeneOntology	Rank ratio	Annotation_Swissprot	Rank ratio	Annotation_Interpro	Rank ratio	Annotation_Kegg	Rank ratio	Annotation_InSitu	Rank ratio	Annotation_Pheno	Rank ratio	Interaction_BioGrid	Rank ratio	Interaction_String	Rank ratio	Expression_Arbeitman	Rank ratio	Expression_White	Rank ratio	Blast	Rank ratio	Text	Rank ratio	Result
1	FBgn0031518	CG3277	CG3277	0.000301007	0.0248362	0.0163934	1.22678e-09	0.23913	0.914399	0.147541	0.196416	0.0204082	NULL	0	NULL	0	NULL	0	INFINITY	1	1.16667	0.0681818	NULL	0	0.694423	0.909091	7.74597e-33	0.0163934	NULL	0	negative_RNAi	27081	27082
2	FBgn0011648	CG12399	Mad	0.000340699	0.047532	0.0327869	1.97866e-243	0.0434783	6.95007e-11	0.0163934	1	1	1	1	1	1	2.92410771556095075e-952	0.125	4.41667	0.1	1.80519	0.136364	NULL	0	0.573227	0.490909	INFINITY	1	0.486568	0.0434783	negative
3	FBgn0031511	CG34406	CG34406	0.0012314	0.05611	0.0491803	2.62617e-16	0.173913	0.00256037	0.0491803	0.220872	0.0408163	NULL	0	NULL	0	NULL	0	INFINITY	1	INFINITY	1	NULL	0	0.553682	0.436364	8.3666e-16	0.0491803	NULL	0	Not tested
4	FBgn0031510	CG34406	CG34406	0.00267652	0.104283	0.0655738	2.62617e-16	0.173913	0.00256037	0.0491803	0.220872	0.0408163	NULL	0	1	1	NULL	0	INFINITY	1	INFINITY	1	NULL	0	0.614658	0.709091	6.32456e-18	0.0327869	NULL	0	Not tested
5	FBgn0041111	CG8817	lilli	0.00480555	0.179298	0.0819672	6.50583e-244	0.0217391	1	1	1	1	NULL	0	1	1	2.54059263197583634e-853	0.25	1.875	0.0666667	1.06452	0.0454545	0.697744	0.818182	0.70134	0.927273	INFINITY	1	0.598929	0.0869565	positive
6	FBgn0016132	CG3733	Chd1	0.0237731	0.362191	0.0983607	1.12771e-16	0.152174	0.00201915	0.0327869	1	1	1	1	NULL	0	NULL	0	INFINITY	1	2.25	0.227273	NULL	0	0.445153	0.163636	INFINITY	1	0.709116	0.26087	Not tested
7	FBgn0004176	CG3157	gammaTub23C	0.0306513	0.435967	0.114754	7.77555e-05	0.347826	0.862198	0.131148	1	1	NULL	0	1	1	3.83083686933604666e-656	0.375	INFINITY	1	2.44444	0.272727	0.413694	0.227273	0.390501	0.0363636	INFINITY	1	0.719077	0.304348	Not tested
8	FBgn0005779	CG8822	PpD6	0.0759268	0.578771	0.131148	0.11777	0.826087	1	1	1	1	NULL	0	NULL	0	NULL	0	1	0.0333333	2	0.181818	NULL	0	0.439696	0.145455	INFINITY	1	0.899478	0.695652	Not tested
9	FBgn0015600	CG9660	toc	0.0642038	0.597455	0.147541	5.81679e-40	0.108696	1	1	1	1	NULL	0	1	1	8.61868e-37	1	INFINITY	1	1.53333	0.113636	0.777729	0.909091	0.596652	0.672727	2.64575	0.0655738	0.631761	0.173913	positive
10	FBgn0031515	CG9664	CG9664	0.0873729	0.613943	0.163934	0.000867446	0.456522	0.978622	0.278689	1	1	NULL	0	NULL	0	NULL	0	INFINITY	1	INFINITY	1	0.225253	0.0909091	0.573424	0.509091	3.747	0.0819672	NULL	0	Not tested
11	FBgn0031484	CG3165	CG3165	0.120537	0.661619	0.180328	NULL	0	1	1	1	1	NULL	0	1	1	NULL	0	INFINITY	1	INFINITY	1	NULL	0	0.379947	0.0181818	INFINITY	1	NULL	0	Not tested
12	FBgn0002989	CG3736	okr	0.0915076	0.682918	0.196721	1.2362e-54	0.0652174	1	1	1	1	1	1	1	1	1.02366070565270769e-404	0.625	INFINITY	1	2.66667	0.295455	NULL	0	0.407414	0.0727273	INFINITY	1	0.621213	0.130435	negative
13	FBgn0031506	CG8825	gkt	0.0993453	0.70291	0.213115	1.66229e-46	0.0869565	0.0547167	0.114754	1	1	NULL	0	1	1	4.29195e-279	0.75	INFINITY	1	1.5	0.0909091	0.639042	0.727273	0.56299	0.472727	INFINITY	1	0.782187	0.391304	Not tested
14	FBgn0053282	CG33282	CG33282	0.260422	0.825074	0.229508	0.0738959	0.673913	0.9457	0.196721	1	1	NULL	0	NULL	0	NULL	0	INFINITY	1	INFINITY	1	NULL	0	NULL	0	219.089	0.0983607	NULL	0	Not tested
15	FBgn0031491	CG17223	alpha4GT1	0.174873	0.834506	0.245902	0.0842389	0.76087	1	1	1	1	1	1	NULL	0	NULL	0	INFINITY	1	1	0.0227273	0.741018	0.863636	0.481628	0.2	INFINITY	1	0.996451	1	Not tested
16	FBgn0004584	CG3178	Rrp1	0.185821	0.847209	0.262295	0.00621926	0.608696	0.0140074	0.0819672	1	1	NULL	0	1	1	NULL	0	INFINITY	1	3.09091	0.340909	0.622544	0.681818	0.429159	0.0909091	INFINITY	1	0.82063	0.434783	Not tested
17	FBgn0031493	CG3605	CG3605	0.192019	0.853908	0.278689	0.11047	0.804348	1	1	1	1	NULL	0	1	1	NULL	0	INFINITY	1	29	0.704545	0.219616	0.0454545	0.508864	0.236364	495.191	0.131148	0.91943	0.869565	Not tested
18	FBgn0031488	CG17265	CG17265	0.327574	0.876762	0.295082	NULL	0	1	1	NULL	0	NULL	0	1	1	NULL	0	16.5	0.133333	5.42857	0.431818	NULL	0	0.509978	0.272727	INFINITY	1	NULL	0	Not tested
19	FBgn0031519	CG3326	CG3326	0.260636	0.877163	0.311475	0.000463708	0.391304	0.978622	0.278689	1	1	NULL	0	NULL	0	NULL	0	INFINITY	1	26	0.681818	NULL	0	0.533242	0.345455	836.66	0.213115	0.861339	0.608696	Not tested
20	FBgn0031512	CG15404	CG15404	0.441417	0.902485	0.327869	NULL	0	1	1	NULL	0	NULL	0	NULL	0	NULL	0	INFINITY	1	INFINITY	1	NULL	0	0.515622	0.309091	829.458	0.196721	NULL	0	Not tested
21	FBgn0031523	CG15408	CG15408	0.367697	0.920008	0.344262	0.0738959	0.673913	0.9457	0.196721	1	1	NULL	0	NULL	0	NULL	0	INFINITY	1	19	0.613636	NULL	0	0.575006	0.527273	976.217	0.245902	NULL	0	Not tested
22	FBgn0031492	CG3542	CG3542	0.360657	0.932393	0.360656	0.00272807	0.586957	1	1	1	1	NULL	0	1	1	NULL	0	INFINITY	1	INFINITY	1	NULL	0	0.406684	0.0545455	INFINITY	1	NULL	0	Not tested
23	FBgn0010263	CG3151	Rbp9	0.348691	0.950066	0.377049	5.22255e-34	0.130435	1	1	1	1	NULL	0	NULL	0	5.70759e-109	0.875	INFINITY	1	9	0.477273	0.263913	0.136364	0.587303	0.618182	INFINITY	1	0.755468	0.347826	negative
24	FBgn0025681	CG3558	CG3558	0.513363	0.951434	0.393443	NULL	0	1	1	NULL	0	NULL	0	NULL	0	NULL	0	INFINITY	1	INFINITY	1	0.448704	0.318182	0.692598	0.890909	770.467	0.163934	NULL	0	Not tested
25	FBgn0051698	CG31698	CG31698	0.518736	0.952698	0.409836	1	1	1	1	NULL	0	NULL	0	1	1	NULL	0	INFINITY	1	INFINITY	1	NULL	0	NULL	0	306.565	0.114754	NULL	0	Not tested
26	FBgn0031483	CG9641	CG9641	0.627283	0.972094	0.42623	NULL	0	1	1	NULL	0	NULL	0	1	1	NULL	0	INFINITY	1	2	0.181818	NULL	0	0.547514	0.418182	INFINITY	1	NULL	0	Not tested
27	FBgn0031508	CG34393	CG34393	0.633352	0.973178	0.442623	NULL	0	1	1	NULL	0	NULL	0	NULL	0	NULL	0	INFINITY	1	INFINITY	1	NULL	0	0.463986	0.181818	INFINITY	1	NULL	0	Not tested
28	FBgn0031516	CG9663	CG9663	0.484623	0.973926	0.459016	0.000867446	0.456522	0.978622	0.278689	1	1	NULL	0	1	1	NULL	0	INFINITY	1	3	0.318182	0.264213	0.181818	0.665189	0.836364	INFINITY	1	NULL	0	Not tested
29	FBgn0031496	CG17258	CG17258	0.647071	0.974631	0.47541	NULL	0	1	1	NULL	0	NULL	0	1	1	NULL	0	INFINITY	1	INFINITY	1	NULL	0	0.540581	0.363636	864.87	0.229508	NULL	0	Not tested
30	FBgn0031522	CG3285	CG3285	0.51606	0.978402	0.491803	3.12336e-09	0.26087	0.9457	0.196721	1	1	NULL	0	1	1	NULL	0	INFINITY	1	18	0.568182	0.553464	0.545455	0.544583	0.4	INFINITY	1	NULL	0	Not tested
31	FBgn0031526	CG8838	CG8838	0.614949	0.978457	0.508197	NULL	0	1	1	NULL	0	NULL	0	1	1	NULL	0	INFINITY	1	INFINITY	1	0.541668	0.5	0.580739	0.563636	662.571	0.147541	NULL	0	Not tested
32	FBgn0031498	CG17260	CG17260	0.520933	0.979021	0.52459	0.0013599	0.543478	0.0140074	0.0819672	1	1	NULL	0	1	1	NULL	0	INFINITY	1	INFINITY	1	0.49146	0.454545	0.683715	0.854545	INFINITY	1	NULL	0	Not tested
33	FBgn0051953	CG31953	CG31953	0.700015	0.980321	0.540984	0.301762	0.956522	1	1	1	1	NULL	0	NULL	0	NULL	0	INFINITY	1	2	0.181818	NULL	0	NULL	0	INFINITY	1	NULL	0	Not tested
34	FBgn0031479	CG3083	Prx6005	0.601899	0.987014	0.557377	7.14199e-05	0.326087	1	1	1	1	1	1	NULL	0	NULL	0	INFINITY	1	19	0.613636	NULL	0	0.435012	0.109091	INFINITY	1	0.942338	0.956522	Not tested
35	FBgn0031517	CG15406	CG15406	0.727967	0.98796	0.57377	0.0738959	0.673913	0.9457	0.196721	1	1	NULL	0	NULL	0	NULL	0	INFINITY	1	13	0.522727	NULL	0	0.632807	0.745455	INFINITY	1	NULL	0	Not tested
36	FBgn0053281	CG33281	CG33281	0.758429	0.989695	0.590164	0.0738959	0.673913	0.9457	0.196721	1	1	NULL	0	1	1	NULL	0	INFINITY	1	14	0.545455	NULL	0	NULL	0	INFINITY	1	NULL	0	Not tested
37	FBgn0031520	CG8837	CG8837	0.769123	0.990241	0.606557	0.0738959	0.673913	0.9457	0.196721	1	1	NULL	0	NULL	0	NULL	0	INFINITY	1	INFINITY	1	NULL	0	0.597933	0.690909	INFINITY	1	NULL	0	Not tested
38	FBgn0024920	CG3181	Ts	0.648068	0.992523	0.622951	0.196045	0.891304	1	1	1	1	1	1	1	1	NULL	0	INFINITY	1	2.3494	0.25	NULL	0	0.435074	0.127273	INFINITY	1	0.907672	0.73913	Not tested
39	FBgn0031494	CG17219	CG17219	0.872077	0.994209	0.639344	NULL	0	1	1	1	1	NULL	0	1	1	NULL	0	INFINITY	1	INFINITY	1	NULL	0	0.509628	0.254545	INFINITY	1	NULL	0	Not tested
40	FBgn0025109	CG18642	Bem46	0.878043	0.994381	0.655738	1	1	1	1	NULL	0	NULL	0	1	1	NULL	0	INFINITY	1	11	0.5	NULL	0	0.512763	0.290909	INFINITY	1	NULL	0	Not tested
41	FBgn0028970	CG18627	betaggt-II	0.698275	0.994494	0.672131	0.11777	0.826087	1	1	1	1	1	1	1	1	NULL	0	35	0.166667	8.4	0.454545	0.878457	1	0.500148	0.218182	INFINITY	1	0.918484	0.826087	Not tested
42	FBgn0031499	CG17262	cnir	0.90221	0.995025	0.688525	3.4187e-08	0.282609	1	1	1	1	NULL	0	NULL	0	NULL	0	INFINITY	1	INFINITY	1	NULL	0	0.706127	0.963636	INFINITY	1	NULL	0	Not tested
43	FBgn0031489	CG17224	CG17224	0.997492	0.995167	0.704918	0.0752997	0.73913	1	1	NULL	0	NULL	0	NULL	0	NULL	0	INFINITY	1	INFINITY	1	NULL	0	0.641176	0.781818	INFINITY	1	NULL	0	Not tested
44	FBgn0031490	CG17264	CG17264	0.999588	0.995215	0.721311	NULL	0	1	1	1	1	NULL	0	NULL	0	NULL	0	INFINITY	1	INFINITY	1	NULL	0	0.617589	0.727273	INFINITY	1	NULL	0	Not tested
45	FBgn0051950	CG31950	CG31950	1	0.995224	0.737705	0.243873	0.913043	1	1	1	1	NULL	0	NULL	0	NULL	0	INFINITY	1	INFINITY	1	NULL	0	NULL	0	INFINITY	1	NULL	0	Not tested
46	FBgn0031509	CG34393	CG34393	0.92116	0.995478	0.754098	5.41937e-08	0.304348	1	1	1	1	NULL	0	NULL	0	NULL	0	INFINITY	1	INFINITY	1	NULL	0	0.745372	1	INFINITY	1	NULL	0	Not tested
47	FBgn0031485	CG9643	CG9643	0.852307	0.995612	0.770492	9.17273e-14	0.217391	1	1	1	1	NULL	0	1	1	NULL	0	INFINITY	1	INFINITY	1	NULL	0	0.575469	0.545455	INFINITY	1	NULL	0	Not tested
48	FBgn0031495	CG17257	CG17257	0.935919	0.995801	0.786885	0.000908333	0.5	1	1	1	1	NULL	0	NULL	0	NULL	0	INFINITY	1	INFINITY	1	NULL	0	0.559129	0.454545	INFINITY	1	NULL	0	Not tested
49	FBgn0020445	CG3327	E23	0.767417	0.996399	0.803279	0.000867446	0.456522	0.978622	0.278689	1	1	1	1	NULL	0	NULL	0	INFINITY	1	INFINITY	1	0.468483	0.363636	0.703371	0.945455	INFINITY	1	0.828433	0.478261	Not tested
50	FBgn0031505	CG12400	CG12400	0.828986	0.996522	0.819672	0.0842389	0.76087	1	1	1	1	1	1	1	1	NULL	0	INFINITY	1	33	0.727273	NULL	0	0.639986	0.763636	770.714	0.180328	NULL	0	Not tested
51	FBgn0031513	CG3347	CG3347	0.980857	0.996648	0.836066	NULL	0	1	1	1	1	NULL	0	NULL	0	NULL	0	INFINITY	1	INFINITY	1	NULL	0	0.586116	0.6	INFINITY	1	0.832432	0.565217	Not tested
52	FBgn0014906	CG3488	CG3488	0.83725	0.996682	0.852459	0.255042	0.934783	1	1	1	1	NULL	0	1	1	NULL	0	INFINITY	1	3.33333	0.363636	NULL	0	0.688702	0.872727	INFINITY	1	0.64055	0.217391	Not tested
53	FBgn0031527	CG34394	CG34394	0.999987	0.996954	0.868852	NULL	0	1	1	1	1	NULL	0	NULL	0	NULL	0	INFINITY	1	INFINITY	1	0.831886	0.954545	0.644947	0.8	INFINITY	1	NULL	0	Not tested
54	FBgn0042627	CG3524	v(2)k05816	0.862737	0.997133	0.885246	0.000463708	0.391304	1	1	1	1	1	1	NULL	0	1.1962972930983157e-427	0.5	INFINITY	1	4	0.386364	NULL	0	NULL	0	INFINITY	1	0.886354	0.652174	Not tested
55	FBgn0031514	CG3332	CG3332	0.985135	0.997847	0.901639	NULL	0	1	1	1	1	NULL	0	1	1	NULL	0	INFINITY	1	INFINITY	1	0.484576	0.409091	0.716069	0.981818	INFINITY	1	NULL	0	Not tested
56	FBgn0027571	CG3523	CG3523	0.859433	0.997938	0.918033	0.000463708	0.391304	1	1	1	1	1	1	NULL	0	NULL	0	INFINITY	1	20	0.659091	0.447556	0.272727	0.593321	0.636364	INFINITY	1	0.83217	0.521739	Not tested
57	FBgn0031497	CG17259	CG17259	0.953481	0.99829	0.934426	0.00201945	0.565217	1	1	1	1	1	1	NULL	0	NULL	0	INFINITY	1	19	0.613636	0.662909	0.772727	0.532607	0.327273	INFINITY	1	NULL	0	Not tested
58	FBgn0024947	CG3059	NTPase	0.971941	0.998948	0.95082	0.131813	0.869565	1	1	1	1	1	1	1	1	NULL	0	INFINITY	1	4.33333	0.409091	0.59741	0.636364	0.543927	0.381818	INFINITY	1	0.910096	0.782609	Not tested
59	FBgn0031500	CG17221	CG17221	0.994306	0.999082	0.967213	0.000908333	0.5	1	1	1	1	NULL	0	1	1	NULL	0	INFINITY	1	INFINITY	1	0.595808	0.590909	0.594831	0.654545	INFINITY	1	0.935966	0.913043	Not tested
60	FBgn0031504	CG15403	CG15403	0.987211	0.999998	0.983607	NULL	0	1	1	NULL	0	NULL	0	NULL	0	NULL	0	INFINITY	1	INFINITY	1	NULL	0	0.581853	0.581818	INFINITY	1	NULL	0	Not tested
61	FBgn0031501	CG17261	CG17261	0.999801	1	1	NULL	0	1	1	NULL	0	NULL	0	NULL	0	NULL	0	INFINITY	1	INFINITY	1	NULL	0	0.664081	0.818182	INFINITY	1	NULL	0	Not tested

## Sheet: 41A-42A
Rank	FBgn	CG	Symbol	Q-int	P-val	Rank ratio	Annotation_GeneOntology	Rank ratio	Annotation_Swissprot	Rank ratio	Annotation_Interpro	Rank ratio	Annotation_Kegg	Rank ratio	Annotation_InSitu	Rank ratio	Annotation_Pheno	Rank ratio	Interaction_BioGrid	Rank ratio	Interaction_String	Rank ratio	Expression_Arbeitman	Rank ratio	Expression_White	Rank ratio	Blast	Rank ratio	Text	Rank ratio	Result
1	FBgn0004603	CG7873	Src42A	7.55603e-06	0.00695525	0.027027	1.75532e-77	0.08	4.72486e-05	0.0625	0.196416	0.111111	NULL	0	1	1	1.5728246006768569e-894	0.4	1.92857	0.0588235	1.23214	0.208333	0.211695	0.1	0.691052	0.909091	5.47723e-48	0.027027	0.496857	0.0833333	negative
2	FBgn0050431	CG30431	CG30431	0.00276511	0.0647953	0.0540541	2.62617e-16	0.28	0.00256037	0.09375	NULL	0	NULL	0	NULL	0	NULL	0	INFINITY	1	1	0.0833333	NULL	0	NULL	0	8.94427e-13	0.0810811	NULL	0	negative_RNAi	51351
3	FBgn0000546	CG1765	EcR	0.000997565	0.0816527	0.0810811	7.64072e-200	0.04	1.21931e-05	0.03125	1	1	NULL	0	1	1	8.20723295898576475e-971	0.2	33	0.411765	1.65	0.375	0.247622	0.4	0.456148	0.212121	445.589	0.162162	0.668019	0.25	negative
4	FBgn0025458	CG7838	BubR1	0.00700066	0.216727	0.108108	2.29726e-13	0.36	0.862198	0.25	NULL	0	NULL	0	1	1	1.34112e-152	1	15	0.294118	1.62963	0.333333	0.237427	0.3	0.4294	0.0606061	38.9872	0.108108	0.67896	0.416667	negative
5	FBgn0002774	CG11680	mle	0.0241742	0.392139	0.135135	1.29352e-25	0.16	0.120748	0.125	1	1	1	1	NULL	0	2.64124239819365911e-614	0.6	13	0.235294	2.61538	0.458333	NULL	0	0.442306	0.121212	652.687	0.243243	0.72019	0.5	negative
6	FBgn0033058	CG14593	CG14593	0.105447	0.582324	0.162162	2.67181e-21	0.2	0.968356	0.34375	NULL	0	NULL	0	NULL	0	NULL	0	INFINITY	1	INFINITY	1	NULL	0	0.601092	0.575758	6e-25	0.0540541	NULL	0	Not tested
7	FBgn0033060	CG7849	CG7849	0.173635	0.633597	0.189189	NULL	0	1	1	NULL	0	NULL	0	NULL	0	NULL	0	9	0.176471	4	0.5	NULL	0	0.442872	0.151515	INFINITY	1	NULL	0	Not tested
8	FBgn0033059	CG7845	CG7845	0.173704	0.633713	0.216216	NULL	0	NULL	0	NULL	0	NULL	0	NULL	0	NULL	0	INFINITY	1	1	0.0833333	0.335927	0.5	0.458438	0.242424	INFINITY	1	NULL	0	Not tested
9	FBgn0033067	CG11211	CG11211	0.137742	0.655613	0.243243	0.000908333	0.52	NULL	0	NULL	0	NULL	0	1	1	NULL	0	INFINITY	1	INFINITY	1	NULL	0	0.424812	0.030303	963.846	0.432432	NULL	0	Not tested
10	FBgn0000043	CG12051	Act42A	0.184834	0.826164	0.27027	0.0456745	0.72	0.862198	0.25	1	1	1	1	NULL	0	NULL	0	INFINITY	1	4.91304	0.583333	NULL	0	0.430519	0.0909091	886.002	0.324324	0.587247	0.166667	negative
11	FBgn0021847	CG8325	l(2)k14710	0.352772	0.843354	0.297297	NULL	0	1	1	NULL	0	NULL	0	1	1	NULL	0	INFINITY	1	1	0.0833333	NULL	0	NULL	0	INFINITY	1	NULL	0	Not tested
12	FBgn0033069	CG8335	CG8335	0.337364	0.882806	0.324324	1.94502e-20	0.24	1	1	NULL	0	NULL	0	NULL	0	NULL	0	INFINITY	1	INFINITY	1	NULL	0	0.554648	0.424242	532.92	0.189189	NULL	0	Not tested
13	FBgn0033063	CG14589	CG14589	0.342847	0.886052	0.351351	NULL	0	1	1	NULL	0	NULL	0	1	1	NULL	0	2.5	0.117647	5	0.625	NULL	0	0.613837	0.636364	911.592	0.351351	NULL	0	negative
14	FBgn0033068	CG11212	Ptr	0.335264	0.934863	0.378378	3.39194e-13	0.4	1	1	NULL	0	NULL	0	1	1	NULL	0	INFINITY	1	1.33333	0.25	0.230754	0.2	0.581569	0.545455	747.663	0.27027	0.953158	1	Not tested
15	FBgn0033052	CG33131	SCAP	0.424625	0.941244	0.405405	9.59974e-08	0.48	1	1	NULL	0	NULL	0	NULL	0	NULL	0	INFINITY	1	1.18519	0.166667	NULL	0	0.627291	0.69697	938.616	0.378378	0.82916	0.583333	Not tested
16	FBgn0033050	CG7865	PNGase	0.353227	0.951535	0.432432	0.0672417	0.8	0.203475	0.15625	1	1	NULL	0	1	1	NULL	0	INFINITY	1	1.46154	0.291667	0.586259	1	0.55433	0.393939	342.929	0.135135	0.863267	0.75	Not tested
17	FBgn0040502	CG8343	CG8343	0.653261	0.975376	0.459459	0.000908333	0.52	NULL	0	NULL	0	NULL	0	NULL	0	NULL	0	INFINITY	1	INFINITY	1	0.399144	0.7	0.449828	0.181818	INFINITY	1	NULL	0	Not tested
18	FBgn0033062	CG7843	CG7843	0.589842	0.981608	0.486486	0.230593	0.88	0.203475	0.15625	1	1	NULL	0	NULL	0	NULL	0	INFINITY	1	4.5	0.541667	0.480921	0.8	0.517034	0.272727	INFINITY	1	NULL	0	negative
19	FBgn0033056	CG7856	CG7856	0.681668	0.982399	0.513514	NULL	0	1	1	NULL	0	NULL	0	NULL	0	NULL	0	18	0.352941	12	0.666667	NULL	0	0.558496	0.484848	INFINITY	1	NULL	0	Not tested
20	FBgn0033049	CG14471	CG14471	0.702023	0.985527	0.540541	NULL	0	1	1	NULL	0	NULL	0	NULL	0	NULL	0	INFINITY	1	INFINITY	1	NULL	0	0.651649	0.787879	590.813	0.216216	NULL	0	Not tested
21	FBgn0033055	CG7861	CG7861	0.718814	0.987383	0.567568	0.0523535	0.76	0.693279	0.21875	NULL	0	NULL	0	1	1	NULL	0	INFINITY	1	INFINITY	1	NULL	0	0.548174	0.363636	INFINITY	1	NULL	0	Not tested
22	FBgn0033051	CG7863	dream	0.640553	0.989649	0.594595	1.69269e-28	0.12	1	1	NULL	0	NULL	0	1	1	2.49203777773068492e-468	0.8	INFINITY	1	INFINITY	1	NULL	0	0.627913	0.727273	INFINITY	1	0.675384	0.333333	Not tested
23	FBgn0033048	CG7881	CG7881	0.974275	0.994614	0.621622	0.0240409	0.64	NULL	0	NULL	0	NULL	0	1	1	NULL	0	INFINITY	1	INFINITY	1	NULL	0	0.609231	0.606061	INFINITY	1	NULL	0	Not tested
24	FBgn0033047	CG7882	CG7882	0.999284	0.995208	0.648649	0.0738959	0.84	1	1	NULL	0	NULL	0	NULL	0	NULL	0	INFINITY	1	18	0.75	NULL	0	0.735574	1	INFINITY	1	NULL	0	Not tested
25	FBgn0033046	CG14470	CG14470	0.920109	0.995454	0.675676	0.301762	0.92	1	1	NULL	0	NULL	0	1	1	NULL	0	INFINITY	1	INFINITY	1	NULL	0	0.530022	0.30303	INFINITY	1	NULL	0	Not tested
26	FBgn0033074	CG8330	tomboy40	0.931891	0.995715	0.702703	0.0195928	0.6	1	1	NULL	0	NULL	0	NULL	0	NULL	0	INFINITY	1	INFINITY	1	NULL	0	0.54314	0.333333	INFINITY	1	0.948827	0.916667	Not tested
27	FBgn0033075	CG12110	Pld	0.832015	0.996581	0.72973	5.41937e-08	0.44	1	1	1	1	1	1	1	1	NULL	0	INFINITY	1	1.7931	0.416667	NULL	0	0.641511	0.757576	938.616	0.378378	NULL	0	negative
28	FBgn0033072	CG17994	CG17994	0.985632	0.996727	0.756757	NULL	0	1	1	NULL	0	NULL	0	1	1	NULL	0	INFINITY	1	INFINITY	1	0.556044	0.9	0.555553	0.454545	INFINITY	1	NULL	0	Not tested
29	FBgn0033061	CG14590	CG14590	0.999998	0.996955	0.783784	NULL	0	1	1	1	1	NULL	0	1	1	NULL	0	INFINITY	1	INFINITY	1	NULL	0	0.683236	0.848485	INFINITY	1	NULL	0	Not tested
30	FBgn0050432	CG30432	CG30432	0.82866	0.997125	0.810811	1	1	1	1	NULL	0	NULL	0	NULL	0	NULL	0	INFINITY	1	INFINITY	1	NULL	0	NULL	0	833.067	0.297297	NULL	0	Not tested
31	FBgn0033073	CG8276	bin3	0.954236	0.997461	0.837838	1.17464e-13	0.32	1	1	NULL	0	NULL	0	1	1	NULL	0	INFINITY	1	INFINITY	1	NULL	0	0.68814	0.878788	INFINITY	1	0.869104	0.833333	Not tested
32	FBgn0033065	CG8345	Cyp6w1	0.93636	0.998701	0.864865	0.0240409	0.64	0.92842	0.3125	1	1	1	1	NULL	0	NULL	0	INFINITY	1	16.8	0.708333	0.35684	0.6	0.697534	0.939394	INFINITY	1	0.862214	0.666667	Not tested
33	FBgn0033054	CG14591	CG14591	0.973206	0.999986	0.891892	NULL	0	NULL	0	NULL	0	NULL	0	1	1	NULL	0	INFINITY	1	INFINITY	1	NULL	0	0.575182	0.515152	INFINITY	1	NULL	0	Not tested
34	FBgn0033045	CG12551	CG12551	0.995885	1	0.918919	NULL	0	1	1	NULL	0	NULL	0	NULL	0	NULL	0	INFINITY	1	INFINITY	1	NULL	0	0.623651	0.666667	INFINITY	1	NULL	0	Not tested
35	FBgn0040847	CG34385	dpr12	0.999801	1	0.945946	NULL	0	1	1	NULL	0	NULL	0	NULL	0	NULL	0	INFINITY	1	INFINITY	1	NULL	0	0.668566	0.818182	INFINITY	1	NULL	0	Not tested
36	FBgn0033044	CG34385	dpr12	1	1	0.972973	NULL	0	1	1	NULL	0	NULL	0	NULL	0	NULL	0	INFINITY	1	INFINITY	1	NULL	0	0.700184	0.969697	INFINITY	1	NULL	0	Not tested
37	FBgn0050436			1	1	1	1	1	1	1	NULL	0	NULL	0	NULL	0	NULL	0	INFINITY	1	INFINITY	1	NULL	0	NULL	0	INFINITY	1	NULL	0	Not tested

## Sheet: 55B-55E
Rank	FBgn	CG	Symbol	Q-int	P-val	Rank ratio	Annotation_GeneOntology	Rank ratio	Annotation_Swissprot	Rank ratio	Annotation_Interpro	Rank ratio	Annotation_Kegg	Rank ratio	Annotation_InSitu	Rank ratio	Annotation_Pheno	Rank ratio	Interaction_BioGrid	Rank ratio	Interaction_String	Rank ratio	Expression_Arbeitman	Rank ratio	Expression_White	Rank ratio	Blast	Rank ratio	Text	Rank ratio	Result
1	FBgn0003044	CG5109	Pcl	9.92218e-08	0.000780701	0.00877193	4.06022e-23	0.102941	9.26547e-11	0.0326087	1	1	NULL	0	1	1	1.4016975697210608e-952	0.0909091	9	0.119403	1.43902	0.101266	0.276311	0.0857143	0.399002	0.025	236.119	0.0614035	0.528214	0.0625	Not tested
2	FBgn0023214	CG15085	edl	6.73684e-06	0.0027467	0.0175439	7.80725e-128	0.0294118	1	1	NULL	0	NULL	0	NULL	0	2.23558713311625385e-702	0.454545	1	0.0149254	1	0.0126582	NULL	0	NULL	0	0.344964	0.0263158	0.791229	0.40625	negative
3	FBgn0000658	CG10917	fj	1.48659e-05	0.00785288	0.0263158	5.36525e-232	0.0147059	0.00415153	0.0652174	NULL	0	NULL	0	0.0575154	0.0181818	3.88443466776351972e-924	0.272727	6	0.0895522	1.08824	0.0379747	NULL	0	0.605634	0.625	INFINITY	1	0.699537	0.25	positive
4	FBgn0001222	CG5748	Hsf	2.56343e-05	0.0128854	0.0350877	1.8463e-17	0.132353	1.20109e-06	0.0543478	0.262022	0.05	NULL	0	1	1	4.85096e-107	0.818182	INFINITY	1	1.61364	0.139241	0.296618	0.142857	0.459321	0.1	517.78	0.0964912	0.598527	0.15625	negative
5	FBgn0022238	CG5738	lolal	0.000337234	0.0404227	0.0438596	5.01051e-33	0.0882353	4.18045e-13	0.0108696	1	1	NULL	0	NULL	0	1.13998057496377869e-770	0.363636	4.66667	0.0746269	1.43243	0.0886076	NULL	0	0.493587	0.225	INFINITY	1	0.701051	0.28125	negative
6	FBgn0064237	CG5154	Idgf5	0.00161049	0.0916559	0.0526316	7.62312e-54	0.0735294	1.29047e-11	0.0217391	1	1	1	1	NULL	0	NULL	0	INFINITY	1	INFINITY	1	0.253571	0.0571429	NULL	0	162.635	0.0526316	0.792993	0.4375	Not tested
7	FBgn0003520	CG5753	stau	0.00235347	0.126244	0.0614035	6.90534e-109	0.0441176	1.34689e-07	0.0434783	1	1	NULL	0	1	1	3.01362e-272	0.636364	INFINITY	1	1.70833	0.151899	NULL	0	0.491079	0.1875	INFINITY	1	0.479968	0.03125	Not tested
8	FBgn0010575	CG5580	sbb	0.00291223	0.140396	0.0701754	8.13431e-89	0.0588235	1	1	1	1	NULL	0	1	1	4.13216423566603852e-927	0.181818	3	0.0298507	1.17391	0.0632911	0.486492	0.514286	NULL	0	INFINITY	1	0.550782	0.09375	positive
9	FBgn0034310	CG5733	Nup75	0.0197279	0.158968	0.0789474	NULL	0	NULL	0	NULL	0	NULL	0	NULL	0	NULL	0	12	0.149254	4	0.341772	NULL	0	0.569404	0.5	789.303	0.157895	NULL	0	negative_RNAi	27495
10	FBgn0034376	CG15072	CG15072	0.0275629	0.241195	0.0877193	7.30182e-11	0.25	NULL	0	NULL	0	NULL	0	NULL	0	NULL	0	INFINITY	1	INFINITY	1	NULL	0	0.618054	0.6625	2.82843e-10	0.00877193	NULL	0	negative_RNAi	39864	39866
11	FBgn0034365	CG5335	CG5335	0.0234003	0.259838	0.0964912	0.000908333	0.397059	0.693279	0.163043	NULL	0	NULL	0	NULL	0	NULL	0	INFINITY	1	INFINITY	1	NULL	0	0.432193	0.0375	911.592	0.166667	NULL	0	negative_RNAi	22068
12	FBgn0003022	CG5581	Ote	0.025903	0.404767	0.105263	0.00135495	0.426471	0.158377	0.141304	1	1	NULL	0	1	1	NULL	0	INFINITY	1	1.31429	0.0759494	0.303404	0.171429	0.432531	0.05	INFINITY	1	0.759508	0.3125	Not tested
13	FBgn0034379	CG15073	CG15073	0.059923	0.439518	0.114035	2.62617e-16	0.191176	1	1	NULL	0	NULL	0	NULL	0	NULL	0	INFINITY	1	INFINITY	1	NULL	0	0.57691	0.5375	1.41421e-09	0.0175439	NULL	0	Not tested
14	FBgn0000057	CG5124	adp	0.0504242	0.444863	0.122807	0.00164154	0.455882	0.693279	0.163043	NULL	0	NULL	0	NULL	0	6.08253e-71	0.909091	INFINITY	1	1.13115	0.0506329	NULL	0	NULL	0	INFINITY	1	0.568325	0.125	Not tested
15	FBgn0034321	CG14502	CG14502	0.113184	0.515508	0.131579	NULL	0	NULL	0	NULL	0	NULL	0	1	1	NULL	0	INFINITY	1	1.08333	0.0253165	NULL	0	0.57272	0.5125	INFINITY	1	NULL	0	Not tested
16	FBgn0034355	CG5226	CG5226	0.0798782	0.554389	0.140351	0.026837	0.588235	0.74223	0.184783	NULL	0	NULL	0	1	1	NULL	0	INFINITY	1	3	0.265823	NULL	0	0.581901	0.55	160.156	0.0438596	NULL	0	Not tested
17	FBgn0003031	CG5119	pAbp	0.0559258	0.565138	0.149123	2.45908e-11	0.235294	0.0547167	0.119565	1	1	NULL	0	1	1	6.74056255140234417e-449	0.545455	INFINITY	1	2.65306	0.240506	0.474458	0.457143	0.605712	0.6375	538.136	0.105263	0.609635	0.1875	negative
18	FBgn0034346	CG12263	CG12263	0.0840177	0.567215	0.157895	0.196045	0.794118	1	1	NULL	0	NULL	0	NULL	0	NULL	0	INFINITY	1	INFINITY	1	0.577061	0.657143	0.385052	0.0125	INFINITY	1	NULL	0	Not tested
19	FBgn0003067	CG17725	Pepck	0.0567999	0.569541	0.166667	0.00203708	0.514706	0.862198	0.206522	1	1	1	1	1	1	NULL	0	3	0.0298507	1.89655	0.164557	NULL	0	0.482901	0.15	INFINITY	1	0.924128	0.9375	Not tested
20	FBgn0034362	CG5323	CG5323	0.200776	0.60924	0.175439	NULL	0	NULL	0	NULL	0	NULL	0	NULL	0	NULL	0	INFINITY	1	1.5	0.113924	NULL	0	0.505241	0.2625	INFINITY	1	NULL	0	Not tested
21	FBgn0034360	CG10927	CG10927	0.201909	0.678069	0.184211	NULL	0	NULL	0	NULL	0	NULL	0	1	1	NULL	0	6	0.0895522	3	0.265823	NULL	0	0.575687	0.525	INFINITY	1	NULL	0	Not tested
22	FBgn0034377	CG15071	CG15071	0.211208	0.691516	0.192982	NULL	0	1	1	NULL	0	NULL	0	NULL	0	NULL	0	INFINITY	1	4.28571	0.392405	NULL	0	0.546548	0.4	651.153	0.114035	NULL	0	Not tested
23	FBgn0040733	CG15068	CG15068	0.159554	0.696298	0.201754	NULL	0	1	1	NULL	0	NULL	0	NULL	0	NULL	0	INFINITY	1	INFINITY	1	0.240086	0.0285714	NULL	0	INFINITY	1	0.903735	0.78125	Not tested
24	FBgn0063493	CG17531	GstE7	0.199681	0.757326	0.210526	0.0672417	0.705882	1	1	NULL	0	1	1	NULL	0	NULL	0	4	0.0597015	2.5	0.21519	NULL	0	NULL	0	INFINITY	1	NULL	0	Not tested
25	FBgn0034374	CG15086	CG15086	0.185552	0.774409	0.219298	NULL	0	1	1	NULL	0	NULL	0	1	1	NULL	0	INFINITY	1	INFINITY	1	0.848413	1	0.506696	0.275	56.5685	0.0350877	NULL	0	Not tested
26	FBgn0034297	CG34386	CG34386	0.337137	0.830529	0.22807	NULL	0	1	1	NULL	0	NULL	0	NULL	0	NULL	0	INFINITY	1	INFINITY	1	NULL	0	0.73133	0.95	379.236	0.0789474	NULL	0	Not tested
27	FBgn0050121	CG30121	CG30121	0.40792	0.836658	0.236842	NULL	0	1	1	NULL	0	NULL	0	NULL	0	NULL	0	INFINITY	1	INFINITY	1	NULL	0	NULL	0	745.654	0.122807	NULL	0	Not tested
28	FBgn0034366	CG5489	Atg7	0.217296	0.839336	0.245614	3.16768e-10	0.279412	1	1	NULL	0	1	1	NULL	0	NULL	0	INFINITY	1	10	0.518987	NULL	0	0.43931	0.075	988.433	0.184211	0.936341	0.96875	Not tested
29	FBgn0053198	CG33198	pen-2	0.311506	0.866107	0.254386	0.0887298	0.779412	0.128593	0.130435	NULL	0	NULL	0	NULL	0	NULL	0	INFINITY	1	2.6	0.227848	NULL	0	NULL	0	INFINITY	1	0.824429	0.53125	Not tested
30	FBgn0034378	CG18604	CG18604	0.321066	0.87256	0.263158	NULL	0	1	1	NULL	0	NULL	0	1	1	NULL	0	INFINITY	1	INFINITY	1	NULL	0	0.438659	0.0625	INFINITY	1	NULL	0	Not tested
31	FBgn0034311	CG5134	MED9	0.302043	0.884992	0.27193	0.243873	0.808824	1	1	NULL	0	NULL	0	1	1	NULL	0	17	0.179104	4.25	0.379747	NULL	0	0.486423	0.175	INFINITY	1	NULL	0	Not tested
32	FBgn0040737	CG14503	Tango8	0.353217	0.891932	0.280702	NULL	0	1	1	NULL	0	NULL	0	NULL	0	NULL	0	INFINITY	1	INFINITY	1	NULL	0	0.640184	0.7375	334.664	0.0701754	0.971437	1	Not tested
33	FBgn0013969	CG5519	Gbp	0.314339	0.892628	0.289474	0.00180812	0.485294	1	1	NULL	0	NULL	0	NULL	0	NULL	0	INFINITY	1	3.62162	0.316456	0.294266	0.114286	0.567534	0.475	INFINITY	1	NULL	0	Not tested
34	FBgn0034372	CG5469	Gint3	0.298463	0.902299	0.298246	0.000818941	0.382353	1	1	NULL	0	NULL	0	1	1	NULL	0	INFINITY	1	4	0.341772	0.651935	0.8	0.518211	0.325	752.33	0.131579	NULL	0	Not tested
35	FBgn0013983	CG5576	imd	0.283972	0.90981	0.307018	8.21377e-17	0.147059	1	1	NULL	0	NULL	0	1	1	7.06099e-167	0.727273	INFINITY	1	2.12121	0.202532	0.478137	0.485714	NULL	0	INFINITY	1	0.689498	0.21875	negative
36	FBgn0053958	CG33958	CG33958	0.465175	0.914958	0.315789	8.008e-22	0.117647	1	1	NULL	0	NULL	0	NULL	0	NULL	0	INFINITY	1	INFINITY	1	NULL	0	NULL	0	INFINITY	1	NULL	0	Not tested
37	FBgn0034312	CG10916	CG10916	0.422378	0.923785	0.324561	NULL	0	NULL	0	NULL	0	NULL	0	1	1	NULL	0	INFINITY	1	INFINITY	1	0.639433	0.771429	0.455227	0.0875	INFINITY	1	NULL	0	Not tested
38	FBgn0034381	CG15088	CG15088	0.424057	0.924422	0.333333	0.00962065	0.544118	0.74223	0.184783	NULL	0	NULL	0	NULL	0	NULL	0	INFINITY	1	3.5	0.303797	NULL	0	0.631763	0.6875	INFINITY	1	NULL	0	Not tested
39	FBgn0034345	CG5174	CG5174	0.426285	0.925259	0.342105	NULL	0	1	1	NULL	0	NULL	0	NULL	0	NULL	0	10	0.134328	3.33333	0.291139	0.701306	0.857143	0.655205	0.775	INFINITY	1	NULL	0	Not tested
40	FBgn0034328	CG15066	IM23	0.351955	0.928855	0.350877	7.79315e-15	0.205882	0.0129546	0.0869565	NULL	0	NULL	0	1	1	NULL	0	INFINITY	1	INFINITY	1	NULL	0	0.552839	0.45	INFINITY	1	0.899742	0.6875	Not tested
41	FBgn0034361	CG5497	mRpS28	0.400184	0.932963	0.359649	0.00203708	0.514706	1	1	NULL	0	NULL	0	NULL	0	NULL	0	INFINITY	1	29	0.556962	0.816467	0.971429	0.612369	0.65	474.342	0.0877193	NULL	0	Not tested
42	FBgn0034291	CG5770	CG5770	0.452221	0.93432	0.368421	NULL	0	NULL	0	NULL	0	NULL	0	1	1	NULL	0	INFINITY	1	INFINITY	1	0.390418	0.285714	0.66022	0.7875	762.889	0.149123	NULL	0	Not tested
43	FBgn0040736	CG16844	IM3	0.368485	0.935416	0.377193	7.79315e-15	0.205882	0.0129546	0.0869565	1	1	NULL	0	NULL	0	NULL	0	INFINITY	1	INFINITY	1	0.550482	0.6	NULL	0	INFINITY	1	0.899742	0.6875	Not tested
44	FBgn0034324	CG18538	CG18538	0.512567	0.936285	0.385965	NULL	0	1	1	NULL	0	NULL	0	NULL	0	NULL	0	INFINITY	1	INFINITY	1	NULL	0	0.598103	0.6	758.947	0.140351	NULL	0	Not tested
45	FBgn0034314	CG5140	nopo	0.4192	0.939504	0.394737	4.56275e-09	0.294118	NULL	0	NULL	0	NULL	0	1	1	NULL	0	INFINITY	1	12.5	0.531646	0.42008	0.314286	0.536542	0.375	INFINITY	1	NULL	0	Not tested
46	FBgn0025583	CG18106	IM2	0.448449	0.948289	0.403509	0.0362023	0.602941	0.0129546	0.0869565	1	1	NULL	0	NULL	0	NULL	0	INFINITY	1	INFINITY	1	NULL	0	NULL	0	INFINITY	1	0.885691	0.59375	Not tested
47	FBgn0034325	CG18539	CG18539	0.515249	0.951882	0.412281	NULL	0	1	1	NULL	0	NULL	0	NULL	0	NULL	0	INFINITY	1	1.5	0.113924	0.616684	0.742857	0.73368	0.9625	INFINITY	1	NULL	0	Not tested
48	FBgn0027836	CG5729	Dgp-1	0.473797	0.954825	0.421053	0.000463708	0.352941	1	1	NULL	0	NULL	0	NULL	0	NULL	0	INFINITY	1	INFINITY	1	0.423784	0.342857	0.525593	0.3375	INFINITY	1	NULL	0	Not tested
49	FBgn0034290	CG5773	CG5773	0.551205	0.959642	0.429825	NULL	0	1	1	NULL	0	NULL	0	1	1	NULL	0	INFINITY	1	INFINITY	1	NULL	0	0.470093	0.125	INFINITY	1	NULL	0	Not tested
50	FBgn0034308	CG10915	CG10915	0.563569	0.962002	0.438596	NULL	0	1	1	NULL	0	NULL	0	1	1	NULL	0	INFINITY	1	INFINITY	1	NULL	0	0.530161	0.35	914.33	0.175439	NULL	0	Not tested
51	FBgn0034304	CG5742	CG5742	0.571854	0.963503	0.447368	NULL	0	NULL	0	NULL	0	NULL	0	1	1	NULL	0	INFINITY	1	INFINITY	1	0.491183	0.542857	0.470932	0.1375	INFINITY	1	NULL	0	Not tested
52	FBgn0050115	CG30115	CG30115	0.522672	0.965115	0.45614	5.41937e-08	0.308824	1	1	NULL	0	NULL	0	1	1	NULL	0	20	0.19403	9.5	0.493671	NULL	0	NULL	0	INFINITY	1	0.891212	0.625	Not tested
53	FBgn0034367	CG5341	sec6	0.448926	0.967657	0.464912	1.25659e-16	0.176471	1	1	1	1	NULL	0	1	1	NULL	0	INFINITY	1	1.94444	0.177215	NULL	0	0.637521	0.7125	INFINITY	1	0.770794	0.375	Not tested
54	FBgn0034329	CG18108	IM1	0.513398	0.97181	0.473684	0.0362023	0.602941	0.0129546	0.0869565	1	1	NULL	0	1	1	NULL	0	INFINITY	1	INFINITY	1	NULL	0	NULL	0	INFINITY	1	0.899742	0.6875	Not tested
55	FBgn0034368	CG5482	CG5482	0.621831	0.979212	0.482456	0.000463708	0.352941	NULL	0	NULL	0	NULL	0	1	1	NULL	0	INFINITY	1	INFINITY	1	0.579808	0.685714	0.484283	0.1625	INFINITY	1	NULL	0	Not tested
56	FBgn0034357	CG34390	Rgk2	0.641373	0.981211	0.491228	3.16768e-10	0.264706	1	1	NULL	0	NULL	0	1	1	NULL	0	INFINITY	1	INFINITY	1	NULL	0	0.514978	0.2875	INFINITY	1	NULL	0	Not tested
57	FBgn0034356	CG10924	CG10924	0.663883	0.983271	0.5	0.00203708	0.514706	NULL	0	NULL	0	1	1	1	1	NULL	0	INFINITY	1	5.6	0.417722	NULL	0	0.493315	0.2	INFINITY	1	NULL	0	Not tested
58	FBgn0034352	CG17669	CG17669	0.761492	0.98532	0.508772	NULL	0	1	1	NULL	0	NULL	0	1	1	NULL	0	INFINITY	1	INFINITY	1	NULL	0	0.493536	0.2125	INFINITY	1	NULL	0	Not tested
59	FBgn0028496	CG30116	CG30116	0.704272	0.986407	0.517544	0.301762	0.897059	0.693279	0.163043	NULL	0	NULL	0	1	1	NULL	0	INFINITY	1	INFINITY	1	NULL	0	0.583187	0.5625	INFINITY	1	NULL	0	Not tested
60	FBgn0034351	CG5190	CG5190	0.78132	0.986639	0.526316	NULL	0	NULL	0	NULL	0	NULL	0	1	1	NULL	0	INFINITY	1	3	0.265823	0.534821	0.571429	0.626867	0.675	INFINITY	1	NULL	0	Not tested
61	FBgn0034296	CG10912	CG10912	0.789222	0.987131	0.535088	NULL	0	NULL	0	NULL	0	NULL	0	1	1	NULL	0	INFINITY	1	INFINITY	1	0.368665	0.228571	0.675021	0.8875	INFINITY	1	NULL	0	Not tested
62	FBgn0034383	CG17821	CG17821	0.796952	0.987594	0.54386	0.0240409	0.558824	1	1	NULL	0	NULL	0	NULL	0	NULL	0	INFINITY	1	INFINITY	1	NULL	0	0.503545	0.25	INFINITY	1	NULL	0	Not tested
63	FBgn0050122	CG30122	CG30122	0.729108	0.989072	0.552632	3.31836e-05	0.323529	1	1	NULL	0	NULL	0	NULL	0	NULL	0	INFINITY	1	8	0.468354	NULL	0	NULL	0	INFINITY	1	NULL	0	Not tested
64	FBgn0034350	CG5189	CG5189	0.769461	0.990258	0.561404	0.243873	0.808824	1	1	1	1	NULL	0	NULL	0	NULL	0	INFINITY	1	2	0.189873	NULL	0	0.661496	0.8	INFINITY	1	NULL	0	Not tested
65	FBgn0034382	CG18609	CG18609	0.7739	0.990476	0.570175	0.0240409	0.558824	NULL	0	NULL	0	NULL	0	1	1	NULL	0	INFINITY	1	INFINITY	1	0.362517	0.2	0.639523	0.725	INFINITY	1	NULL	0	Not tested
66	FBgn0034299	CG5757	CG5757	0.71964	0.990994	0.578947	0.00137062	0.441176	1	1	NULL	0	1	1	1	1	NULL	0	INFINITY	1	5.5	0.405063	NULL	0	0.500322	0.2375	INFINITY	1	NULL	0	Not tested
67	FBgn0063491	CG17534	GstE9	0.8212	0.99251	0.587719	0.255042	0.852941	1	1	NULL	0	1	1	NULL	0	NULL	0	INFINITY	1	6.66667	0.443038	0.389212	0.257143	NULL	0	INFINITY	1	NULL	0	Not tested
68	FBgn0040465	CG12767	Dip3	0.753627	0.992516	0.596491	1.12152e-16	0.161765	1	1	NULL	0	NULL	0	1	1	NULL	0	INFINITY	1	INFINITY	1	NULL	0	0.597895	0.5875	INFINITY	1	0.913125	0.90625	Not tested
69	FBgn0063499	CG17522	GstE10	0.918528	0.993006	0.605263	0.255042	0.852941	1	1	NULL	0	1	1	NULL	0	NULL	0	INFINITY	1	4	0.341772	NULL	0	NULL	0	INFINITY	1	NULL	0	Not tested
70	FBgn0034330	CG18107	CG18107	0.937206	0.993593	0.614035	NULL	0	1	1	NULL	0	NULL	0	NULL	0	NULL	0	INFINITY	1	INFINITY	1	0.438384	0.371429	NULL	0	INFINITY	1	0.903735	0.78125	Not tested
71	FBgn0034313	CG5726	CG5726	0.949767	0.993959	0.622807	NULL	0	NULL	0	NULL	0	NULL	0	1	1	NULL	0	INFINITY	1	INFINITY	1	0.566425	0.628571	0.552634	0.4375	INFINITY	1	NULL	0	Not tested
72	FBgn0063494	CG17530	GstE6	0.960157	0.994246	0.631579	0.0672417	0.705882	1	1	NULL	0	1	1	NULL	0	NULL	0	INFINITY	1	6.33333	0.43038	NULL	0	NULL	0	INFINITY	1	NULL	0	Not tested
73	FBgn0027835	CG5170	Dp1	0.697365	0.994463	0.640351	0.00164154	0.455882	1	1	1	1	NULL	0	1	1	2.25281e-26	1	INFINITY	1	INFINITY	1	0.608725	0.714286	0.463461	0.1125	INFINITY	1	0.759869	0.34375	negative
74	FBgn0040735	CG16836	CG16836	0.980415	0.994766	0.649123	NULL	0	1	1	NULL	0	NULL	0	NULL	0	NULL	0	INFINITY	1	INFINITY	1	NULL	0	0.568884	0.4875	INFINITY	1	0.903735	0.78125	Not tested
75	FBgn0034315	CG5721	CG5721	0.996597	0.995147	0.657895	NULL	0	NULL	0	NULL	0	NULL	0	1	1	NULL	0	INFINITY	1	INFINITY	1	0.778705	0.914286	0.602159	0.6125	INFINITY	1	NULL	0	Not tested
76	FBgn0034294	CG5765	CG5765	0.999271	0.995207	0.666667	NULL	0	1	1	NULL	0	NULL	0	1	1	NULL	0	INFINITY	1	INFINITY	1	NULL	0	0.633387	0.7	INFINITY	1	NULL	0	Not tested
77	FBgn0063496	CG17525	GstE4	0.999353	0.995209	0.675439	0.0672417	0.705882	1	1	NULL	0	1	1	NULL	0	NULL	0	INFINITY	1	INFINITY	1	NULL	0	NULL	0	INFINITY	1	NULL	0	Not tested
78	FBgn0063495	CG17527	GstE5	0.999353	0.995209	0.684211	0.0672417	0.705882	1	1	NULL	0	1	1	NULL	0	NULL	0	INFINITY	1	INFINITY	1	NULL	0	NULL	0	INFINITY	1	NULL	0	Not tested
79	FBgn0034289	CG10910	CG10910	0.999756	0.995218	0.692982	NULL	0	1	1	NULL	0	NULL	0	1	1	NULL	0	INFINITY	1	INFINITY	1	NULL	0	0.648342	0.75	INFINITY	1	NULL	0	Not tested
80	FBgn0034331	CG15067	CG15067	0.99989	0.995221	0.701754	NULL	0	1	1	NULL	0	NULL	0	NULL	0	NULL	0	INFINITY	1	INFINITY	1	NULL	0	0.794316	1	INFINITY	1	0.903735	0.78125	Not tested
81	FBgn0063498	CG17523	GstE2	0.99999	0.995223	0.710526	0.255042	0.852941	1	1	NULL	0	1	1	NULL	0	NULL	0	INFINITY	1	INFINITY	1	NULL	0	NULL	0	INFINITY	1	NULL	0	Not tested
82	FBgn0034307	CG10914	CG10914	1	0.995224	0.719298	NULL	0	1	1	1	1	NULL	0	NULL	0	NULL	0	INFINITY	1	INFINITY	1	NULL	0	0.74146	0.975	INFINITY	1	NULL	0	Not tested
83	FBgn0034371	CG5473	SP2637	0.798871	0.995865	0.72807	0.301762	0.897059	1	1	NULL	0	1	1	1	1	NULL	0	15	0.164179	INFINITY	1	NULL	0	0.663954	0.8125	INFINITY	1	0.865291	0.5625	Not tested
84	FBgn0063497	CG17524	GstE3	0.970194	0.996464	0.736842	0.0672417	0.705882	1	1	NULL	0	1	1	NULL	0	NULL	0	INFINITY	1	INFINITY	1	0.442394	0.4	NULL	0	INFINITY	1	NULL	0	Not tested
85	FBgn0034318	CG14500	CG14500	0.970952	0.996478	0.745614	0.000908333	0.397059	1	1	NULL	0	NULL	0	1	1	NULL	0	INFINITY	1	INFINITY	1	NULL	0	0.664743	0.825	INFINITY	1	NULL	0	Not tested
86	FBgn0026173	CG5186	slim	0.980105	0.996636	0.754386	1	1	1	1	NULL	0	NULL	0	1	1	NULL	0	INFINITY	1	INFINITY	1	0.461385	0.428571	NULL	0	INFINITY	1	NULL	0	Not tested
87	FBgn0034380	CG15087	CG15087	0.987995	0.996766	0.763158	NULL	0	1	1	1	1	NULL	0	1	1	NULL	0	INFINITY	1	8	0.468354	NULL	0	0.687357	0.925	INFINITY	1	NULL	0	Not tested
88	FBgn0034327	CG14505	CG14505	0.999957	0.996954	0.77193	1	1	1	1	1	1	NULL	0	NULL	0	NULL	0	INFINITY	1	INFINITY	1	NULL	0	0.649511	0.7625	INFINITY	1	NULL	0	Not tested
89	FBgn0034288	CG5084	CG5084	0.999986	0.996954	0.780702	NULL	0	1	1	NULL	0	NULL	0	1	1	NULL	0	INFINITY	1	INFINITY	1	0.740518	0.885714	0.669805	0.8625	INFINITY	1	NULL	0	Not tested
90	FBgn0053147	CG33147	Hs3st-A	1	0.996955	0.789474	0.380973	0.926471	1	1	1	1	NULL	0	1	1	NULL	0	INFINITY	1	INFINITY	1	NULL	0	NULL	0	INFINITY	1	NULL	0	Not tested
91	FBgn0028983	CG10913	Spn6	0.941859	0.997287	0.798246	0.0672417	0.705882	1	1	NULL	0	NULL	0	1	1	NULL	0	INFINITY	1	INFINITY	1	NULL	0	0.515479	0.3	INFINITY	1	0.904918	0.875	Not tested
92	FBgn0034301	CG5756	CG5756	0.963214	0.99758	0.807018	0.000289502	0.338235	1	1	1	1	NULL	0	1	1	NULL	0	INFINITY	1	INFINITY	1	NULL	0	0.667504	0.85	INFINITY	1	NULL	0	Not tested
93	FBgn0034335	CG5164	GstE1	0.895845	0.997626	0.815789	0.0672417	0.705882	1	1	NULL	0	1	1	NULL	0	NULL	0	INFINITY	1	7.25	0.455696	0.669357	0.828571	0.549413	0.425	INFINITY	1	0.823187	0.5	Not tested
94	FBgn0034364	CG5493	CG5493	0.972686	0.997699	0.824561	0.0672417	0.705882	1	1	NULL	0	1	1	1	1	NULL	0	INFINITY	1	13	0.544304	NULL	0	0.566928	0.4625	INFINITY	1	NULL	0	Not tested
95	FBgn0034322	CG18536	CG18536	0.84641	0.997905	0.833333	NULL	0	1	1	NULL	0	NULL	0	NULL	0	NULL	0	INFINITY	1	INFINITY	1	NULL	0	0.51619	0.3125	INFINITY	1	NULL	0	Not tested
96	FBgn0034326	CG18540	CG18540	0.876439	0.99888	0.842105	NULL	0	1	1	NULL	0	NULL	0	NULL	0	NULL	0	INFINITY	1	4	0.341772	NULL	0	0.757492	0.9875	INFINITY	1	NULL	0	Not tested
97	FBgn0000566	CG5345	Eip55E	0.973668	0.998961	0.850877	0.0672417	0.705882	1	1	NULL	0	1	1	1	1	NULL	0	INFINITY	1	9.875	0.506329	0.791147	0.942857	0.593506	0.575	INFINITY	1	0.814176	0.46875	Not tested
98	FBgn0034363	CG5327	CG5327	0.894707	0.999293	0.859649	NULL	0	NULL	0	NULL	0	NULL	0	1	1	NULL	0	INFINITY	1	INFINITY	1	NULL	0	0.53598	0.3625	INFINITY	1	NULL	0	Not tested
99	FBgn0034354	CG5224	CG5224	0.912889	0.999589	0.868421	0.255042	0.852941	NULL	0	NULL	0	NULL	0	NULL	0	NULL	0	INFINITY	1	INFINITY	1	NULL	0	0.538902	0.3875	INFINITY	1	NULL	0	Not tested
100	FBgn0034323	CG18537	CG18537	0.930009	0.99978	0.877193	NULL	0	1	1	NULL	0	NULL	0	NULL	0	NULL	0	INFINITY	1	INFINITY	1	NULL	0	0.547655	0.4125	INFINITY	1	NULL	0	Not tested
101	FBgn0050114	CG30114	CG30114	0.993283	1	0.885965	0.0456745	0.632353	1	1	NULL	0	NULL	0	NULL	0	NULL	0	INFINITY	1	INFINITY	1	NULL	0	NULL	0	INFINITY	1	NULL	0	Not tested
102	FBgn0034298	CG34386	CG34386	0.999887	1	0.894737	NULL	0	1	1	NULL	0	NULL	0	NULL	0	NULL	0	INFINITY	1	INFINITY	1	NULL	0	0.666635	0.8375	INFINITY	1	NULL	0	Not tested
103	FBgn0034293	CG14495	CG14495	0.999969	1	0.903509	NULL	0	1	1	NULL	0	NULL	0	NULL	0	NULL	0	INFINITY	1	INFINITY	1	NULL	0	0.674362	0.875	INFINITY	1	NULL	0	Not tested
104	FBgn0034292	CG5767	CG5767	0.99999	1	0.912281	NULL	0	1	1	NULL	0	NULL	0	NULL	0	NULL	0	INFINITY	1	INFINITY	1	NULL	0	0.68118	0.9	INFINITY	1	NULL	0	Not tested
105	FBgn0034295	CG10911	CG10911	0.999995	1	0.921053	NULL	0	NULL	0	NULL	0	NULL	0	1	1	NULL	0	INFINITY	1	INFINITY	1	NULL	0	0.684195	0.9125	INFINITY	1	NULL	0	Not tested
106	FBgn0034300	CG5098	CG5098	0.999999	1	0.929825	NULL	0	NULL	0	NULL	0	NULL	0	1	1	NULL	0	INFINITY	1	INFINITY	1	NULL	0	0.690683	0.9375	INFINITY	1	NULL	0	Not tested
107	FBgn0050118	CG30118	CG30118	1	1	0.938596	NULL	0	NULL	0	NULL	0	NULL	0	1	1	NULL	0	INFINITY	1	INFINITY	1	NULL	0	NULL	0	INFINITY	1	NULL	0	Not tested
108	FBgn0050120	CG30120	CG30120	1	1	0.947368	1	1	1	1	NULL	0	NULL	0	NULL	0	NULL	0	INFINITY	1	INFINITY	1	NULL	0	NULL	0	INFINITY	1	NULL	0	Not tested
109	FBgn0050119	CG34390	Rgk2	1	1	0.95614	1	1	1	1	NULL	0	NULL	0	NULL	0	NULL	0	INFINITY	1	INFINITY	1	NULL	0	NULL	0	INFINITY	1	NULL	0	Not tested
110	FBgn0053136	CG33136	CG33136	1	1	0.964912	1	1	1	1	NULL	0	NULL	0	NULL	0	NULL	0	INFINITY	1	INFINITY	1	NULL	0	NULL	0	INFINITY	1	NULL	0	Not tested
111	FBgn0063492	CG17533	GstE8	1	1	0.973684	NULL	0	1	1	NULL	0	NULL	0	NULL	0	NULL	0	INFINITY	1	INFINITY	1	NULL	0	NULL	0	INFINITY	1	NULL	0	Not tested
112	FBgn0050332			1	1	0.982456	NULL	0	1	1	NULL	0	NULL	0	NULL	0	NULL	0	INFINITY	1	INFINITY	1	NULL	0	NULL	0	INFINITY	1	NULL	0	Not tested
113	FBgn0040734	CG15065	CG15065	1	1	0.991228	NULL	0	1	1	NULL	0	NULL	0	NULL	0	NULL	0	INFINITY	1	INFINITY	1	NULL	0	NULL	0	INFINITY	1	NULL	0	Not tested
114	FBgn0062440	CG17680	CG17680	1	1	1	NULL	0	NULL	0	NULL	0	NULL	0	NULL	0	NULL	0	INFINITY	1	INFINITY	1	NULL	0	NULL	0	INFINITY	1	NULL	0	Not tested

## Sheet: 56F
Rank	FBgn	CG	Symbol	Q-int	P-val	Rank ratio	Annotation_GeneOntology	Rank ratio	Annotation_Swissprot	Rank ratio	Annotation_Interpro	Rank ratio	Annotation_Kegg	Rank ratio	Annotation_InSitu	Rank ratio	Annotation_Pheno	Rank ratio	Interaction_BioGrid	Rank ratio	Interaction_String	Rank ratio	Expression_Arbeitman	Rank ratio	Expression_White	Rank ratio	Blast	Rank ratio	Text	Rank ratio	Result
1	FBgn0005655	CG9193	mus209	0.00239958	0.127472	0.025	1.23105e-62	0.0384615	0.000402961	0.0416667	1	1	NULL	0	1	1	2.60193058660325128e-592	0.333333	INFINITY	1	2.37634	0.142857	NULL	0	0.458554	0.105263	INFINITY	1	0.505564	0.111111	positive
2	FBgn0034495	CG11788	CG11788	0.0332869	0.218641	0.05	NULL	0	NULL	0	NULL	0	NULL	0	NULL	0	NULL	0	INFINITY	1	1.5	0.0714286	NULL	0	0.443754	0.0789474	INFINITY	1	NULL	0	negative_RNAi	47245	47247
3	FBgn0034502	CG13871	CG13871	0.0568357	0.35951	0.075	NULL	0	1	1	NULL	0	NULL	0	NULL	0	NULL	0	22	0.210526	12	0.464286	NULL	0	0.570806	0.368421	150.599	0.075	NULL	0	negative_RNAi	6512
4	FBgn0003114	CG9183	plu	0.0248481	0.370004	0.1	1.37803e-24	0.115385	0.693279	0.125	1	1	NULL	0	NULL	0	2.25281e-26	1	18.5	0.157895	1.55556	0.107143	NULL	0	0.757593	1	INFINITY	1	0.739445	0.333333	Not tested
5	FBgn0004364	CG8896	18w	0.0407756	0.466879	0.125	1.42598e-42	0.0769231	0.693279	0.125	NULL	0	NULL	0	NULL	0	3.42999942460378847e-548	0.666667	INFINITY	1	INFINITY	1	0.182292	0.0909091	0.598497	0.473684	INFINITY	1	0.666597	0.222222	negative
6	FBgn0034490	CG9864	CG9864	0.120618	0.532134	0.15	0.0240409	0.576923	NULL	0	NULL	0	NULL	0	NULL	0	NULL	0	INFINITY	1	INFINITY	1	NULL	0	0.340282	0.0263158	INFINITY	1	NULL	0	Not tested
7	FBgn0034503	CG13867	MED8	0.0884051	0.580261	0.175	9.27363e-18	0.192308	1	1	NULL	0	NULL	0	1	1	NULL	0	INFINITY	1	6.4	0.321429	NULL	0	0.48781	0.184211	763.544	0.2	NULL	0	Not tested
8	FBgn0034486	CG13869	CG13869	0.163818	0.616759	0.2	NULL	0	1	1	NULL	0	NULL	0	NULL	0	NULL	0	INFINITY	1	1	0.0357143	NULL	0	0.63598	0.657895	INFINITY	1	NULL	0	Not tested
9	FBgn0034494	CG10444	CG10444	0.114114	0.71147	0.225	0.0240409	0.576923	0.74223	0.208333	1	1	NULL	0	1	1	NULL	0	INFINITY	1	INFINITY	1	0.757235	1	0.529697	0.236842	0.144222	0.025	NULL	0	Not tested
10	FBgn0025720	CG9204	Ate1	0.135509	0.726057	0.25	4.57007e-08	0.307692	0.203475	0.0833333	1	1	NULL	0	NULL	0	NULL	0	INFINITY	1	3	0.178571	NULL	0	0.540467	0.289474	INFINITY	1	0.82195	0.666667	Not tested
11	FBgn0034498	CG16868	CG16868	0.180546	0.730191	0.275	NULL	0	NULL	0	NULL	0	NULL	0	1	1	NULL	0	INFINITY	1	INFINITY	1	0.397055	0.363636	0.482923	0.157895	745.654	0.15	NULL	0	Not tested
12	FBgn0034504	CG8929	CG8929	0.160859	0.737792	0.3	NULL	0	1	1	NULL	0	NULL	0	1	1	NULL	0	17	0.105263	8.5	0.392857	0.213784	0.181818	0.561921	0.342105	INFINITY	1	NULL	0	negative
13	FBgn0034496	CG9143	CG9143	0.295189	0.791869	0.325	0.00137062	0.5	NULL	0	NULL	0	NULL	0	NULL	0	NULL	0	INFINITY	1	13	0.535714	NULL	0	0.625851	0.605263	988.433	0.25	NULL	0	Not tested
14	FBgn0027529	CG8920	CG8920	0.23359	0.854888	0.35	0.000908333	0.423077	1	1	NULL	0	NULL	0	1	1	NULL	0	INFINITY	1	INFINITY	1	0.360515	0.272727	0.508329	0.210526	366.77	0.1	NULL	0	negative
15	FBgn0034491	CG11055	CG11055	0.238892	0.859583	0.375	0.0672417	0.692308	NULL	0	1	1	NULL	0	NULL	0	NULL	0	INFINITY	1	INFINITY	1	0.643766	0.727273	0.367	0.0526316	747.663	0.175	0.934056	1	Not tested
16	FBgn0034488	CG11208	CG11208	0.294442	0.879981	0.4	0.255042	0.884615	NULL	0	NULL	0	NULL	0	1	1	NULL	0	2	0.0526316	12	0.464286	0.529012	0.636364	0.712092	0.868421	INFINITY	1	NULL	0	negative
17	FBgn0034499	CG9036	Cpr56F	0.298693	0.882812	0.425	0.301762	0.923077	NULL	0	NULL	0	NULL	0	1	1	NULL	0	INFINITY	1	16.5	0.571429	NULL	0	0.739484	0.973684	70.1997	0.05	0.902189	0.777778	Not tested
18	FBgn0034497	CG9090	CG9090	0.40003	0.932907	0.45	0.00203708	0.538462	NULL	0	NULL	0	NULL	0	1	1	NULL	0	INFINITY	1	3	0.178571	0.40341	0.454545	0.533656	0.263158	INFINITY	1	NULL	0	Not tested
19	FBgn0034493	CG8908	CG8908	0.481214	0.943106	0.475	0.000867446	0.384615	1	1	NULL	0	NULL	0	NULL	0	NULL	0	INFINITY	1	INFINITY	1	NULL	0	0.66364	0.763158	724.569	0.125	NULL	0	Not tested
20	FBgn0026136	CG8914	CkIIbeta2	0.396428	0.945094	0.5	9.07579e-08	0.346154	0.742887	0.25	1	1	NULL	0	NULL	0	NULL	0	INFINITY	1	4	0.25	NULL	0	0.730624	0.947368	INFINITY	1	0.755059	0.444444	Not tested
21	FBgn0034483	CG16894	CG16894	0.571006	0.963352	0.525	0.107468	0.846154	1	1	NULL	0	NULL	0	NULL	0	NULL	0	INFINITY	1	INFINITY	1	NULL	0	0.482033	0.131579	INFINITY	1	NULL	0	Not tested
22	FBgn0034485	CG11099	CG11099	0.749555	0.984463	0.55	1.6235e-13	0.230769	NULL	0	NULL	0	NULL	0	1	1	NULL	0	INFINITY	1	INFINITY	1	NULL	0	0.604735	0.5	INFINITY	1	NULL	0	Not tested
23	FBgn0010411	CG8900	RpS18	0.672292	0.9914	0.575	1.94502e-20	0.153846	1	1	1	1	NULL	0	1	1	NULL	0	INFINITY	1	6	0.285714	NULL	0	0.652512	0.710526	INFINITY	1	0.764956	0.555556	Not tested
24	FBgn0034479	CG8654	CG8654	0.807379	0.991966	0.6	0.0738959	0.769231	NULL	0	NULL	0	NULL	0	1	1	NULL	0	INFINITY	1	12	0.464286	0.498556	0.545455	0.589582	0.447368	INFINITY	1	NULL	0	Not tested
25	FBgn0034489	CG11209	ppk6	0.815329	0.992284	0.625	0.0738959	0.769231	1	1	NULL	0	NULL	0	NULL	0	NULL	0	INFINITY	1	INFINITY	1	NULL	0	0.614462	0.552632	811.172	0.225	0.920975	0.888889	Not tested
26	FBgn0034477	CG13872	CG13872	0.761918	0.992517	0.65	NULL	0	1	1	NULL	0	NULL	0	NULL	0	NULL	0	INFINITY	1	INFINITY	1	NULL	0	0.690642	0.842105	988.433	0.25	NULL	0	Not tested
27	FBgn0034481	CG11041	CG11041	0.955155	0.99411	0.675	0.000908333	0.423077	1	1	NULL	0	NULL	0	NULL	0	NULL	0	INFINITY	1	INFINITY	1	NULL	0	0.645626	0.684211	INFINITY	1	NULL	0	Not tested
28	FBgn0043532	CG30448	Obp56i	0.791598	0.994926	0.7	2.52166e-09	0.269231	1	1	NULL	0	NULL	0	NULL	0	NULL	0	INFINITY	1	INFINITY	1	NULL	0	NULL	0	INFINITY	1	NULL	0	Not tested
29	FBgn0034478	CG10822	CG10822	0.993328	0.995073	0.725	0.0456745	0.653846	1	1	NULL	0	NULL	0	NULL	0	NULL	0	INFINITY	1	INFINITY	1	NULL	0	0.654556	0.736842	INFINITY	1	NULL	0	Not tested
30	FBgn0034506	CG13870	CG13870	0.999913	0.995222	0.75	NULL	0	1	1	NULL	0	NULL	0	1	1	NULL	0	INFINITY	1	INFINITY	1	NULL	0	0.676165	0.789474	INFINITY	1	NULL	0	Not tested
31	FBgn0034500	CG11200	CG11200	0.953854	0.996163	0.775	0.301762	0.923077	NULL	0	NULL	0	NULL	0	1	1	NULL	0	INFINITY	1	7	0.357143	0.739881	0.909091	0.720204	0.921053	INFINITY	1	NULL	0	Not tested
32	FBgn0034480	CG16898	CG16898	0.820006	0.996684	0.8	NULL	0	0.862198	0.291667	NULL	0	NULL	0	NULL	0	NULL	0	INFINITY	1	INFINITY	1	NULL	0	0.684788	0.815789	INFINITY	1	NULL	0	Not tested
33	FBgn0034501	CG13868	CG13868	0.994516	0.99687	0.825	NULL	0	1	1	NULL	0	NULL	0	1	1	NULL	0	INFINITY	1	INFINITY	1	0.672554	0.818182	0.60482	0.526316	INFINITY	1	NULL	0	Not tested
34	FBgn0034507	CG11192	CG11192	0.835897	0.997463	0.85	0.0672417	0.692308	NULL	0	NULL	0	NULL	0	NULL	0	NULL	0	INFINITY	1	INFINITY	1	NULL	0	0.545414	0.315789	INFINITY	1	NULL	0	Not tested
35	FBgn0034487	CG11048	CG11048	0.918769	0.999664	0.875	NULL	0	NULL	0	NULL	0	NULL	0	1	1	NULL	0	INFINITY	1	INFINITY	1	NULL	0	0.587628	0.394737	INFINITY	1	NULL	0	Not tested
36	FBgn0034482			0.934958	0.999822	0.9	NULL	0	1	1	NULL	0	NULL	0	NULL	0	NULL	0	INFINITY	1	INFINITY	1	NULL	0	0.588909	0.421053	INFINITY	1	NULL	0	Not tested
37	FBgn0034505	CG16739	CG16739	0.96857	0.999899	0.925	NULL	0	NULL	0	NULL	0	NULL	0	NULL	0	NULL	0	INFINITY	1	INFINITY	1	NULL	0	0.622071	0.578947	INFINITY	1	NULL	0	Not tested
38	FBgn0034484	CG11044	CG11044	0.993212	1	0.95	NULL	0	1	1	NULL	0	NULL	0	NULL	0	NULL	0	INFINITY	1	INFINITY	1	NULL	0	0.635279	0.631579	INFINITY	1	NULL	0	Not tested
39	FBgn0042198	CG16741	CG16741	0.999877	1	0.975	NULL	0	NULL	0	NULL	0	NULL	0	NULL	0	NULL	0	INFINITY	1	INFINITY	1	NULL	0	0.718958	0.894737	INFINITY	1	NULL	0	Not tested
40	FBgn0050447	CG30447	CG30447	1	1	1	1	1	NULL	0	NULL	0	NULL	0	NULL	0	NULL	0	INFINITY	1	INFINITY	1	NULL	0	NULL	0	INFINITY	1	NULL	0	Not tested

## Sheet: 57A-58D
Rank	FBgn	CG	Symbol	Q-int	P-val	Rank ratio	Annotation_GeneOntology	Rank ratio	Annotation_Swissprot	Rank ratio	Annotation_Interpro	Rank ratio	Annotation_Kegg	Rank ratio	Annotation_InSitu	Rank ratio	Annotation_Pheno	Rank ratio	Interaction_BioGrid	Rank ratio	Interaction_String	Rank ratio	Expression_Arbeitman	Rank ratio	Expression_White	Rank ratio	Blast	Rank ratio	Text	Rank ratio	Result
1	FBgn0003731	CG10079	Egfr	6.79059e-16	5.9037e-08	0.00367647	6.58084550774533531e-460	0.00531915	9.16441e-08	0.05	0.00285264	0.00564972	2.12725e-08	0.0526316	0.0575154	0.017094	4.24762739541368085e-1761	0.03125	1	0.0075188	1	0.0163043	NULL	0	0.4753	0.149758	0	0.00367647	0.216953	0.0102041	positive
2	FBgn0003391	CG3722	shg	1.09287e-08	0.000256383	0.00735294	2.71044e-143	0.0159574	0.0046747	0.111538	1	1	NULL	0	0.0575154	0.017094	8.03899063980375257e-877	0.125	2.2	0.037594	1.43478	0.0869565	0.219216	0.0465116	0.416815	0.0434783	INFINITY	1	0.347906	0.0204082	positive
3	FBgn0011674	CG11312	insc	2.67165e-05	0.010683	0.0110294	5.27516e-96	0.0425532	1	1	NULL	0	NULL	0	1	1	1.30231864770381512e-929	0.0625	4.5	0.0601504	1.5443	0.108696	NULL	0	0.472117	0.130435	223.716	0.0919118	0.711911	0.163265	negative
4	FBgn0000395	CG15671	cv-2	0.00019663	0.0304595	0.0147059	5.37657e-133	0.0212766	1	1	1	1	NULL	0	NULL	0	2.10779082288835112e-439	0.5625	1.5	0.0300752	1.10526	0.048913	NULL	0	0.624554	0.657005	0.169706	0.0294118	0.805426	0.326531	negative
5	FBgn0015907	CG13425	bl	0.000209154	0.0314625	0.0183824	1.61719e-103	0.037234	1	1	NULL	0	NULL	0	NULL	0	9.3984211798277293e-869	0.15625	3	0.0451128	14	0.570652	0.180044	0.0116279	0.465307	0.111111	INFINITY	1	0.773055	0.22449	negative
6	FBgn0003891	CG9450	tud	0.000202249	0.0368291	0.0220588	4.34962e-77	0.0585106	2.61783e-10	0.0192308	1	1	NULL	0	NULL	0	5.13315e-155	0.71875	INFINITY	1	1.41026	0.0815217	0.442392	0.44186	0.622928	0.647343	49.8397	0.0514706	0.489615	0.0306122	negative
7	FBgn0001133	CG33133	grau	0.000288286	0.0436926	0.0257353	3.89612e-50	0.106383	4.37768e-06	0.0538462	0.220872	0.039548	NULL	0	1	1	7.22621e-108	0.8125	INFINITY	1	1.91667	0.146739	0.555422	0.662791	0.501192	0.227053	1.41421e-09	0.0183824	0.682577	0.132653	negative
8	FBgn0003687	CG9874	Tbp	0.000369156	0.0498493	0.0294118	2.78265e-32	0.164894	0.000128549	0.0653846	1	1	NULL	0	1	1	NULL	0	3	0.0451128	1.85333	0.141304	0.265175	0.127907	0.665826	0.777778	725.083	0.209559	0.609992	0.0816327	Not tested
9	FBgn0016641	CG9856	PTP-ER	0.000403138	0.0521064	0.0330882	3.45345e-231	0.0106383	1	1	1	1	NULL	0	1	1	1.39024671108756633e-539	0.4375	1.25	0.0225564	1	0.0163043	NULL	0	0.568316	0.458937	INFINITY	1	0.671243	0.122449	negative
10	FBgn0013272	CG5820	Gp150	0.00085447	0.0760018	0.0367647	3.00325e-24	0.207447	0.693279	0.192308	1	1	NULL	0	1	1	4.74562023487588072e-885	0.09375	5	0.0676692	2.75	0.233696	NULL	0	0.689556	0.864734	401.492	0.125	0.552581	0.0408163	negative
11	FBgn0050281	CG30281	CG30281	0.00261729	0.103021	0.0404412	0.000290798	0.484043	1	1	0.0646882	0.0112994	NULL	0	1	1	NULL	0	INFINITY	1	INFINITY	1	0.455133	0.465116	NULL	0	1.09545e-31	0.00735294	NULL	0	Not tested
12	FBgn0020307	CG5799	dve	0.00226302	0.123797	0.0441176	6.33639e-132	0.0265957	0.000402961	0.0846154	1	1	NULL	0	1	1	1.61009650846994874e-600	0.375	INFINITY	1	1.07143	0.0434783	NULL	0	0.505181	0.246377	INFINITY	1	0.578726	0.0612245	Not tested
13	FBgn0015524	CG10036	otp	0.00318795	0.130809	0.0477941	6.15846e-73	0.0691489	6.42554e-11	0.0115385	1	1	NULL	0	1	1	NULL	0	INFINITY	1	1.05405	0.0380435	NULL	0	0.605666	0.584541	792.465	0.227941	0.801592	0.316327	Not tested
14	FBgn0020306	CG9696	dom	0.00342438	0.135758	0.0514706	8.22171e-107	0.0319149	1	1	1	1	NULL	0	NULL	0	2.52442573167477079e-491	0.46875	11	0.105263	2.45455	0.217391	0.235522	0.0813953	NULL	0	INFINITY	1	0.649203	0.0918367	positive
15	FBgn0034568	CG3216	CG3216	0.00691789	0.151127	0.0551471	1.56259e-17	0.260638	0.968356	0.261538	0.243704	0.0508475	NULL	0	NULL	0	NULL	0	INFINITY	1	6.75	0.440217	NULL	0	0.649541	0.724638	3.4641e-07	0.0257353	NULL	0	Not tested
16	FBgn0034535	CG11110	CG11110	0.0125436	0.15447	0.0588235	0.114528	0.835106	NULL	0	NULL	0	NULL	0	NULL	0	NULL	0	1	0.0075188	7	0.456522	NULL	0	0.473037	0.140097	INFINITY	1	NULL	0	negative_RNAi	3801
17	FBgn0034570	CG10543	CG10543	0.00608649	0.162722	0.0625	2.62617e-16	0.292553	0.00256037	0.103846	0.220872	0.039548	NULL	0	1	1	NULL	0	INFINITY	1	INFINITY	1	NULL	0	0.577666	0.492754	6.7082e-12	0.0147059	NULL	0	negative_RNAi	30888
18	FBgn0010470	CG9847	Fkbp13	0.0049062	0.163533	0.0661765	0.000463708	0.515957	0.693279	0.192308	1	1	NULL	0	1	1	NULL	0	INFINITY	1	1.16667	0.0543478	NULL	0	0.406741	0.0386473	224.838	0.0955882	0.720372	0.173469	negative
19	FBgn0010415	CG10497	Sdc	0.00416692	0.167766	0.0698529	1.73739e-60	0.0904255	1.11854e-13	0.00384615	1	1	NULL	0	1	1	1.72186793523142685e-656	0.3125	INFINITY	1	1.74194	0.125	0.312375	0.186047	NULL	0	INFINITY	1	0.828649	0.469388	Not tested
20	FBgn0050149	CG30149	rig	0.00765322	0.184017	0.0735294	5.68105e-31	0.170213	9.26547e-11	0.0153846	1	1	NULL	0	NULL	0	NULL	0	6	0.0827068	1.75	0.130435	0.593492	0.732558	NULL	0	INFINITY	1	0.884963	0.653061	Not tested
21	FBgn0020617	CG10052	Rx	0.00735773	0.201423	0.0772059	3.94581e-59	0.0957447	6.17199e-13	0.00769231	1	1	NULL	0	1	1	NULL	0	INFINITY	1	1.25	0.0597826	NULL	0	0.673762	0.806763	INFINITY	1	0.782777	0.265306	Not tested
22	FBgn0025186	CG5709	ari-2	0.00772246	0.20647	0.0808824	0.0013599	0.585106	0.0547167	0.161538	0.217155	0.0282486	NULL	0	NULL	0	4.49733e-23	0.96875	INFINITY	1	15.5	0.586957	NULL	0	0.602088	0.57971	4.3589	0.0367647	0.729821	0.204082	negative
23	FBgn0034722	CG10955	Rtf1	0.0100969	0.236675	0.0845588	4.13754e-20	0.228723	3.31101e-05	0.0615385	1	1	NULL	0	NULL	0	NULL	0	INFINITY	1	2	0.173913	0.213928	0.0348837	0.474118	0.144928	INFINITY	1	0.93856	0.877551	negative_RNAi	27341
24	FBgn0002736	CG9401	mago	0.00840075	0.236958	0.0882353	4.30381e-69	0.0851064	1.31835e-09	0.0230769	1	1	NULL	0	1	1	1.14752e-32	0.9375	INFINITY	1	3	0.25	NULL	0	0.469244	0.115942	INFINITY	1	0.650551	0.102041	Not tested
25	FBgn0034724	CG3624	CG3624	0.0200446	0.30555	0.0919118	NULL	0	3.8179e-09	0.0346154	1	1	NULL	0	1	1	NULL	0	INFINITY	1	INFINITY	1	0.667379	0.872093	0.389027	0.0338164	709.93	0.194853	NULL	0	negative_RNAi	956	957	36304	37280
26	FBgn0021872	CG9415	Xbp1	0.0176182	0.31283	0.0955882	4.59914e-17	0.271277	0.000402961	0.0846154	1	1	NULL	0	1	1	NULL	0	INFINITY	1	11.5	0.532609	0.812135	0.976744	0.330181	0.00483092	INFINITY	1	NULL	0	negative
27	FBgn0000615	CG8994	exu	0.0153814	0.316378	0.0992647	2.73235e-69	0.0797872	3.8179e-09	0.0346154	1	1	NULL	0	1	1	2.34815475859271779e-576	0.40625	INFINITY	1	1.97143	0.152174	0.411197	0.395349	0.711347	0.94686	INFINITY	1	0.564229	0.0510204	negative
28	FBgn0034643	CG10321	CG10321	0.0293101	0.370522	0.102941	0.00608148	0.62766	1	1	0.220872	0.039548	NULL	0	1	1	NULL	0	INFINITY	1	INFINITY	1	NULL	0	0.598579	0.555556	2.82843e-07	0.0220588	NULL	0	Not tested
29	FBgn0034667	CG13493	comr	0.0274246	0.38793	0.106618	3.4406e-22	0.212766	1.46843e-05	0.0576923	0.262022	0.0564972	NULL	0	NULL	0	3.37551e-99	0.84375	INFINITY	1	1.77778	0.13587	NULL	0	0.6865	0.855072	INFINITY	1	0.861029	0.612245	Not tested
30	FBgn0050280	CG30280	CG30280	0.0507037	0.401996	0.110294	0.000290798	0.484043	1	1	NULL	0	NULL	0	NULL	0	NULL	0	INFINITY	1	INFINITY	1	0.455133	0.465116	NULL	0	5.47723e-25	0.0110294	NULL	0	Not tested
31	FBgn0034528	CG11180	CG11180	0.0703936	0.403182	0.113971	NULL	0	1	1	NULL	0	NULL	0	NULL	0	NULL	0	INFINITY	1	INFINITY	1	NULL	0	0.37531	0.0144928	INFINITY	1	NULL	0	Not tested
32	FBgn0000044	CG10067	Act57B	0.0267675	0.41088	0.117647	2.44341e-37	0.143617	0.862198	0.242308	1	1	1	1	1	1	NULL	0	INFINITY	1	3.2963	0.271739	NULL	0	0.503825	0.241546	886.002	0.261029	0.683657	0.142857	Not tested
33	FBgn0003748	CG9364	Treh	0.0271165	0.413312	0.121324	0.0104261	0.638298	0.000139643	0.0692308	1	1	NULL	0	1	1	NULL	0	INFINITY	1	2.63636	0.228261	0.323602	0.232558	0.442845	0.0676329	INFINITY	1	0.689382	0.153061	Not tested
34	FBgn0034523	CG13434	Nnf1a	0.0794438	0.42977	0.125	NULL	0	NULL	0	NULL	0	NULL	0	1	1	NULL	0	19	0.135338	4.75	0.353261	NULL	0	0.713005	0.951691	198.749	0.0882353	NULL	0	Not tested
35	FBgn0010228	CG17921	HmgZ	0.0372271	0.447797	0.128676	1.00008e-16	0.287234	0.000402961	0.0846154	1	1	NULL	0	NULL	0	NULL	0	INFINITY	1	3.04348	0.26087	0.67945	0.895349	0.455864	0.0917874	572.713	0.169118	0.865596	0.632653	Not tested
36	FBgn0050387	CG30387	CG30387	0.0664432	0.463888	0.132353	3.41143e-05	0.457447	1	1	0.212314	0.0225989	NULL	0	NULL	0	NULL	0	INFINITY	1	2	0.173913	NULL	0	NULL	0	INFINITY	1	NULL	0	Not tested
37	FBgn0034539	CG11159	CG11159	0.0666741	0.464722	0.136029	4.3157e-71	0.0744681	1	1	NULL	0	NULL	0	NULL	0	NULL	0	INFINITY	1	INFINITY	1	NULL	0	0.624788	0.661836	132.499	0.0698529	NULL	0	Not tested
38	FBgn0034650	CG10318	NC2alpha	0.0441315	0.4839	0.139706	6.10855e-22	0.218085	0.000402961	0.0846154	1	1	NULL	0	1	1	NULL	0	26	0.150376	5.33333	0.396739	NULL	0	0.600936	0.565217	439.049	0.136029	0.902234	0.693878	Not tested
39	FBgn0028622	CG13432	l(2)05510	0.0503995	0.513371	0.143382	NULL	0	1	1	NULL	0	NULL	0	1	1	1.1372722787602621e-847	0.1875	7	0.0977444	2.33333	0.211957	0.490558	0.511628	0.56251	0.434783	393.355	0.121324	0.913538	0.744898	Not tested
40	FBgn0034614	CG9752	CG9752	0.115078	0.519811	0.147059	NULL	0	1	1	NULL	0	NULL	0	NULL	0	NULL	0	INFINITY	1	INFINITY	1	NULL	0	0.379218	0.0241546	INFINITY	1	NULL	0	Not tested
41	FBgn0000008	CG6741	a	0.0542864	0.530316	0.150735	0.000296209	0.494681	1	1	1	1	NULL	0	NULL	0	5.68620238011574689e-829	0.21875	INFINITY	1	1.3125	0.0706522	NULL	0	0.571415	0.47343	547.723	0.150735	0.721595	0.183673	negative
42	FBgn0034520	CG13424	CG13424	0.0746353	0.537369	0.154412	6.0028e-17	0.276596	0.000402961	0.0846154	NULL	0	NULL	0	1	1	NULL	0	INFINITY	1	INFINITY	1	NULL	0	0.513793	0.2657	720.417	0.205882	NULL	0	Not tested
43	FBgn0034654	CG10306	CG10306	0.0669943	0.548125	0.158088	2.37448e-19	0.244681	1	1	0.262022	0.0564972	NULL	0	1	1	NULL	0	5	0.0676692	12.3636	0.554348	NULL	0	0.6405	0.700483	INFINITY	1	NULL	0	Not tested
44	FBgn0034657	CG17952	LBR	0.0634092	0.566704	0.161765	0.000742699	0.531915	0.0147562	0.146154	1	1	NULL	0	NULL	0	NULL	0	INFINITY	1	1.66667	0.11413	0.693109	0.918605	0.383782	0.0289855	INFINITY	1	0.919901	0.785714	Not tested
45	FBgn0003162	CG9441	Pu	0.0565902	0.568684	0.165441	2.60424e-05	0.452128	0.203475	0.173077	1	1	NULL	0	NULL	0	2.64510206718909403e-801	0.25	INFINITY	1	2.08889	0.206522	0.334238	0.255814	0.677663	0.830918	INFINITY	1	0.604238	0.0714286	Not tested
46	FBgn0034697	CG11061	GM130	0.0640598	0.569136	0.169118	0.000355693	0.505319	1	1	1	1	NULL	0	NULL	0	NULL	0	15.5	0.12782	6.33333	0.423913	0.530307	0.604651	0.527596	0.31401	15.4919	0.0404412	0.856545	0.591837	Not tested
47	FBgn0034706	CG11275	CG11275	0.069122	0.587403	0.172794	0.000818941	0.537234	3.8179e-09	0.0346154	1	1	NULL	0	1	1	NULL	0	19	0.135338	5.71429	0.402174	0.41946	0.406977	0.537918	0.362319	INFINITY	1	NULL	0	Not tested
48	FBgn0025878	CG10382	wrapper	0.062864	0.59247	0.176471	8.83148e-74	0.0638298	1	1	1	1	NULL	0	1	1	4.92199e-289	0.6875	INFINITY	1	1	0.0163043	0.583055	0.697674	0.651704	0.729469	INFINITY	1	0.773318	0.234694	Not tested
49	FBgn0004362	CG17950	HmgD	0.0874557	0.614182	0.180147	7.65403e-16	0.297872	0.000402961	0.0846154	1	1	NULL	0	NULL	0	NULL	0	INFINITY	1	2.06522	0.201087	NULL	0	0.497215	0.217391	INFINITY	1	0.821227	0.438776	Not tested
50	FBgn0034583	CG10527	CG10527	0.079657	0.622051	0.183824	0.301762	0.904255	1	1	1	1	NULL	0	1	1	NULL	0	INFINITY	1	INFINITY	1	0.187623	0.0232558	0.458017	0.0966184	861.974	0.253676	NULL	0	Not tested
51	FBgn0011824	CG4038	CG4038	0.0927585	0.629118	0.1875	0.0041098	0.611702	0.0547167	0.161538	1	1	NULL	0	1	1	NULL	0	INFINITY	1	8.5	0.478261	NULL	0	0.376671	0.0193237	INFINITY	1	NULL	0	Not tested
52	FBgn0034576	CG9350	CG9350	0.228518	0.649752	0.191176	NULL	0	NULL	0	NULL	0	NULL	0	NULL	0	NULL	0	INFINITY	1	INFINITY	1	NULL	0	0.440416	0.0628019	INFINITY	1	NULL	0	Not tested
53	FBgn0034726	CG11301	Mes4	0.105702	0.662509	0.194853	0.160457	0.87234	0.000402961	0.0846154	1	1	1	1	NULL	0	NULL	0	INFINITY	1	4.66667	0.342391	NULL	0	0.426632	0.0483092	INFINITY	1	NULL	0	Not tested
54	FBgn0034636	CG10440	CG10440	0.106668	0.664843	0.198529	0.000333088	0.5	1	1	1	1	NULL	0	0.0575154	0.017094	NULL	0	INFINITY	1	3	0.25	NULL	0	0.663592	0.772947	INFINITY	1	NULL	0	Not tested
55	FBgn0016984	CG9985	sktl	0.0869394	0.670454	0.202206	1.08757e-92	0.0478723	1	1	1	1	NULL	0	1	1	8.2665598881274491e-642	0.34375	INFINITY	1	1.45714	0.0923913	0.643629	0.848837	0.607536	0.594203	INFINITY	1	0.668439	0.112245	Not tested
56	FBgn0061362	CG33785	CG33785	0.203803	0.680852	0.205882	6.0028e-17	0.276596	1	1	NULL	0	NULL	0	NULL	0	NULL	0	INFINITY	1	6.8	0.445652	NULL	0	NULL	0	294.958	0.106618	NULL	0	Not tested
57	FBgn0034590	CG30388	Magi	0.0905775	0.681104	0.209559	1.08051e-10	0.351064	1	1	1	1	1	1	NULL	0	6.51225781934523654e-801	0.28125	INFINITY	1	1	0.0163043	NULL	0	0.495301	0.202899	INFINITY	1	0.948219	0.94898	Not tested
58	FBgn0034703	CG3045	CG3045	0.0925239	0.686272	0.213235	0.122568	0.861702	1	1	1	1	1	1	1	1	NULL	0	INFINITY	1	INFINITY	1	0.626252	0.813953	0.348847	0.00966184	INFINITY	1	NULL	0	Not tested
59	FBgn0034720	CG11206	CG11206	0.105611	0.692192	0.216912	1.62813e-13	0.31383	1	1	0.18386	0.0169492	NULL	0	1	1	NULL	0	INFINITY	1	INFINITY	1	0.629716	0.825581	0.71705	0.961353	820.975	0.242647	NULL	0	Not tested
60	FBgn0034725	CG6044	CG6044	0.122499	0.700329	0.220588	NULL	0	1	1	1	1	NULL	0	1	1	NULL	0	INFINITY	1	1	0.0163043	0.490726	0.523256	0.741046	0.975845	INFINITY	1	NULL	0	Not tested
61	FBgn0008636	CG33152	hbn	0.125469	0.706455	0.224265	1.24143e-58	0.101064	0.000402961	0.0846154	1	1	NULL	0	NULL	0	NULL	0	INFINITY	1	6	0.413043	NULL	0	0.594638	0.545894	INFINITY	1	0.843927	0.530612	Not tested
62	FBgn0034558	CG9236	CG9236	0.144561	0.709788	0.227941	3.20693e-10	0.37234	0.693279	0.192308	1	1	NULL	0	NULL	0	NULL	0	INFINITY	1	2	0.173913	NULL	0	0.506198	0.251208	INFINITY	1	NULL	0	Not tested
63	FBgn0034585	CG4030	CG4030	0.115049	0.713497	0.231618	0.000911879	0.558511	1	1	1	1	NULL	0	1	1	NULL	0	INFINITY	1	1	0.0163043	0.797872	0.965116	0.496766	0.21256	INFINITY	1	NULL	0	Not tested
64	FBgn0034534	CG9954	maf-S	0.133311	0.721905	0.235294	3.72978e-88	0.0531915	1	1	NULL	0	NULL	0	NULL	0	6.66076e-138	0.75	INFINITY	1	1.66667	0.11413	NULL	0	0.678997	0.835749	INFINITY	1	0.793102	0.27551	Not tested
65	FBgn0053041	CG12484	CG12484	0.239178	0.728884	0.238971	6.41204e-08	0.414894	1	1	NULL	0	NULL	0	NULL	0	NULL	0	INFINITY	1	INFINITY	1	NULL	0	NULL	0	101.341	0.0625	NULL	0	Not tested
66	FBgn0026369	CG15667	Sara	0.132409	0.748121	0.242647	8.97671e-20	0.239362	0.735872	0.215385	NULL	0	1	1	NULL	0	NULL	0	INFINITY	1	1.28571	0.0652174	0.841523	1	0.516768	0.280193	INFINITY	1	0.838408	0.5	Not tested
67	FBgn0034638	CG10433	CG10433	0.150567	0.752581	0.246324	0.230593	0.87766	1	1	NULL	0	NULL	0	1	1	NULL	0	INFINITY	1	2	0.173913	0.317853	0.209302	0.531271	0.338164	584.808	0.172794	NULL	0	Not tested
68	FBgn0034512	CG18067	CG18067	0.26499	0.759704	0.25	NULL	0	1	1	NULL	0	NULL	0	NULL	0	NULL	0	12	0.112782	12	0.543478	NULL	0	0.526075	0.304348	INFINITY	1	NULL	0	Not tested
69	FBgn0034618	CG9485	CG9485	0.161377	0.769752	0.253676	0.11777	0.851064	1	1	1	1	NULL	0	NULL	0	NULL	0	INFINITY	1	4.5	0.336957	0.23231	0.0697674	0.462184	0.10628	INFINITY	1	NULL	0	Not tested
70	FBgn0040726	CG13439	dpr	0.214669	0.77642	0.257353	1.3743e-07	0.441489	1.1516e-08	0.0423077	NULL	0	NULL	0	NULL	0	NULL	0	INFINITY	1	INFINITY	1	NULL	0	NULL	0	INFINITY	1	0.951328	0.969388	Not tested
71	FBgn0034709	CG3074	CG3074	0.1903	0.780753	0.261029	0.0672417	0.712766	NULL	0	NULL	0	NULL	0	1	1	NULL	0	INFINITY	1	4	0.315217	0.322749	0.22093	0.636067	0.690821	164.924	0.0772059	NULL	0	Not tested
72	FBgn0034717	CG5819	CG5819	0.218679	0.781238	0.264706	2.1009e-11	0.340426	NULL	0	NULL	0	NULL	0	1	1	NULL	0	INFINITY	1	INFINITY	1	NULL	0	0.689567	0.869565	27.7128	0.0477941	NULL	0	Not tested
73	FBgn0002715	CG5303	mei-S332	0.140288	0.785621	0.268382	0.00716964	0.632979	1.31835e-09	0.0230769	1	1	NULL	0	1	1	1.75297814611258954e-366	0.625	INFINITY	1	18	0.592391	NULL	0	0.542011	0.371981	INFINITY	1	0.723892	0.193878	Not tested
74	FBgn0034542	CG9025	Fem-1	0.223106	0.786422	0.272059	3.41143e-05	0.457447	1	1	NULL	0	NULL	0	NULL	0	NULL	0	INFINITY	1	7.66667	0.467391	NULL	0	0.543257	0.376812	476.717	0.143382	NULL	0	Not tested
75	FBgn0034569	CG3221	dgt3	0.226846	0.790694	0.275735	NULL	0	1	1	NULL	0	NULL	0	NULL	0	NULL	0	INFINITY	1	INFINITY	1	0.4268	0.418605	0.582687	0.502415	58.7367	0.0551471	NULL	0	Not tested
76	FBgn0034669	CG34368	Fili	0.235859	0.800604	0.279412	NULL	0	0.693279	0.192308	1	1	NULL	0	NULL	0	NULL	0	INFINITY	1	INFINITY	1	NULL	0	0.659483	0.763285	190.51	0.0845588	NULL	0	Not tested
77	FBgn0034595	CG15657	CG15657	0.313478	0.809527	0.283088	NULL	0	1	1	NULL	0	NULL	0	NULL	0	NULL	0	INFINITY	1	INFINITY	1	NULL	0	0.448303	0.0724638	INFINITY	1	NULL	0	Not tested
78	FBgn0050401	CG30401	CG30401	0.247537	0.812679	0.286765	0.00486154	0.617021	0.00256037	0.103846	1	1	NULL	0	NULL	0	NULL	0	INFINITY	1	INFINITY	1	NULL	0	NULL	0	679.706	0.183824	NULL	0	Not tested
79	FBgn0034606	CG18375	CG18375	0.193604	0.813284	0.290441	4.51907e-34	0.154255	0.0140074	0.138462	1	1	NULL	0	1	1	NULL	0	INFINITY	1	5	0.369565	NULL	0	0.519844	0.285024	INFINITY	1	NULL	0	Not tested
80	FBgn0034647	CG15678	CG15678	0.256575	0.821471	0.294118	NULL	0	1	1	NULL	0	NULL	0	1	1	NULL	0	INFINITY	1	1.5	0.103261	NULL	0	0.59798	0.550725	713.442	0.198529	NULL	0	Not tested
81	FBgn0034693	CG11073	CG11073	0.258988	0.823741	0.297794	NULL	0	1	1	NULL	0	NULL	0	NULL	0	NULL	0	INFINITY	1	INFINITY	1	0.35493	0.302326	0.520552	0.289855	946.573	0.275735	NULL	0	Not tested
82	FBgn0043535	CG30141	Obp57a	0.265405	0.829624	0.301471	2.52166e-09	0.393617	0.0129546	0.123077	1	1	NULL	0	NULL	0	NULL	0	INFINITY	1	INFINITY	1	NULL	0	NULL	0	807.465	0.235294	NULL	0	Not tested
83	FBgn0034671	CG13494	CG13494	0.26966	0.833407	0.305147	NULL	0	1	1	NULL	0	NULL	0	1	1	NULL	0	INFINITY	1	2	0.173913	NULL	0	0.472341	0.135266	INFINITY	1	NULL	0	Not tested
84	FBgn0034674	CG9304	CG9304	0.273887	0.837074	0.308824	NULL	0	1	1	NULL	0	NULL	0	NULL	0	NULL	0	INFINITY	1	INFINITY	1	0.222256	0.0581395	0.553339	0.396135	INFINITY	1	NULL	0	Not tested
85	FBgn0034662	CG13492	CG13492	0.229629	0.851268	0.3125	0.0672417	0.712766	1	1	1	1	NULL	0	NULL	0	NULL	0	INFINITY	1	INFINITY	1	NULL	0	0.627539	0.666667	0.204939	0.0330882	0.886689	0.663265	Not tested
86	FBgn0043534	CG30142	Obp57b	0.301231	0.858778	0.316176	2.52166e-09	0.393617	0.0129546	0.123077	1	1	NULL	0	NULL	0	NULL	0	INFINITY	1	INFINITY	1	NULL	0	NULL	0	993.479	0.297794	NULL	0	Not tested
87	FBgn0022984	CG3584	qkr58E-3	0.197846	0.859561	0.319853	1.04867e-27	0.191489	1	1	1	1	NULL	0	1	1	1.62083975657368156e-469	0.5	INFINITY	1	6	0.413043	0.257868	0.116279	0.501079	0.222222	INFINITY	1	0.781761	0.244898	negative
88	FBgn0034579	CG9353	mRpL54	0.244881	0.864686	0.323529	0.237912	0.882979	1	1	1	1	NULL	0	NULL	0	NULL	0	INFINITY	1	2	0.173913	NULL	0	0.44	0.057971	INFINITY	1	0.826869	0.44898	Not tested
89	FBgn0034648	CG42362	CG42362	0.381829	0.865142	0.327206	NULL	0	1	1	NULL	0	NULL	0	NULL	0	NULL	0	INFINITY	1	INFINITY	1	NULL	0	0.549935	0.386473	330.817	0.117647	NULL	0	Not tested
90	FBgn0034723	CG13506	CG13506	0.278415	0.868624	0.330882	NULL	0	5.86069e-08	0.0461538	1	1	NULL	0	1	1	NULL	0	INFINITY	1	INFINITY	1	NULL	0	0.593319	0.536232	INFINITY	1	NULL	0	Not tested
91	FBgn0034711	CG3290	CG3290	0.219943	0.880279	0.334559	2.08557e-38	0.12766	1	1	1	1	1	1	1	1	NULL	0	INFINITY	1	3.33333	0.282609	0.315766	0.197674	0.571296	0.468599	742.967	0.216912	NULL	0	Not tested
92	FBgn0050291	CG30291	CG30291	0.27798	0.889464	0.338235	4.72863e-12	0.319149	1	1	1	1	NULL	0	1	1	NULL	0	INFINITY	1	INFINITY	1	0.555422	0.662791	NULL	0	27.4955	0.0441176	NULL	0	Not tested
93	FBgn0034687	CG11475	CG11475	0.310872	0.890531	0.341912	NULL	0	1	1	1	1	NULL	0	NULL	0	NULL	0	INFINITY	1	INFINITY	1	0.382041	0.337209	0.68699	0.859903	90.2219	0.0588235	NULL	0	Not tested
94	FBgn0034598	CG4266	CG4266	0.288405	0.89621	0.345588	0.00201945	0.595745	1	1	1	1	NULL	0	NULL	0	NULL	0	INFINITY	1	INFINITY	1	0.596466	0.744186	0.431961	0.0531401	820.975	0.242647	NULL	0	Not tested
95	FBgn0034700	CG11269	CG11269	0.430834	0.89651	0.349265	NULL	0	1	1	NULL	0	NULL	0	NULL	0	NULL	0	INFINITY	1	INFINITY	1	NULL	0	0.699564	0.89372	294.958	0.106618	NULL	0	Not tested
96	FBgn0061361	CG33786	CG33786	0.365028	0.898239	0.352941	0.0672417	0.712766	1	1	1	1	NULL	0	NULL	0	NULL	0	INFINITY	1	6.8	0.445652	NULL	0	NULL	0	185.968	0.0808824	NULL	0	Not tested
97	FBgn0034513	CG13423	CG13423	0.389876	0.910268	0.356618	0.0672417	0.712766	1	1	NULL	0	NULL	0	NULL	0	NULL	0	12.5	0.120301	5	0.369565	NULL	0	0.60176	0.574879	INFINITY	1	NULL	0	Not tested
98	FBgn0034710	CG3292	CG3292	0.324324	0.916261	0.360294	2.08557e-38	0.12766	1	1	1	1	1	1	NULL	0	NULL	0	INFINITY	1	3.33333	0.282609	NULL	0	0.495399	0.207729	INFINITY	1	NULL	0	Not tested
99	FBgn0041238	CG13495	Gr58b	0.326633	0.917399	0.363971	1.16082e-07	0.425532	0.034968	0.153846	1	1	NULL	0	NULL	0	NULL	0	INFINITY	1	INFINITY	1	NULL	0	0.731286	0.971014	422.84	0.132353	0.94168	0.918367	Not tested
100	FBgn0034685	CG42257	CG42257	0.362951	0.917904	0.367647	NULL	0	1	1	1	1	NULL	0	1	1	NULL	0	INFINITY	1	INFINITY	1	NULL	0	0.452503	0.0821256	908.295	0.268382	NULL	0	Not tested
101	FBgn0050145	CG30145	Obp57e	0.36668	0.919562	0.371324	2.52166e-09	0.393617	0.0129546	0.123077	1	1	NULL	0	NULL	0	NULL	0	INFINITY	1	INFINITY	1	NULL	0	NULL	0	836.062	0.25	0.929725	0.816327	Not tested
102	FBgn0034551	CG15225	CG15225	0.488858	0.926177	0.375	NULL	0	1	1	NULL	0	NULL	0	NULL	0	NULL	0	INFINITY	1	INFINITY	1	NULL	0	0.471049	0.125604	INFINITY	1	NULL	0	Not tested
103	FBgn0034560	CG9235	CG9235	0.390691	0.929424	0.378676	0.000463708	0.515957	1	1	1	1	NULL	0	NULL	0	NULL	0	INFINITY	1	INFINITY	1	NULL	0	0.50339	0.236715	310.032	0.113971	NULL	0	Not tested
104	FBgn0034609	CG34397	Rgk3	0.397152	0.931853	0.382353	3.16768e-10	0.367021	0.862198	0.242308	1	1	NULL	0	NULL	0	NULL	0	INFINITY	1	INFINITY	1	NULL	0	0.487764	0.183575	INFINITY	1	NULL	0	Not tested
105	FBgn0034517	CG18066	Cpr57A	0.502733	0.932224	0.386029	NULL	0	NULL	0	NULL	0	NULL	0	1	1	NULL	0	INFINITY	1	4	0.315217	NULL	0	0.526181	0.309179	INFINITY	1	NULL	0	Not tested
106	FBgn0034603	CG9480	Glycogenin	0.338663	0.936237	0.389706	1.28566e-38	0.117021	1	1	1	1	NULL	0	1	1	NULL	0	INFINITY	1	10	0.505435	0.440168	0.430233	0.763255	0.990338	534.152	0.147059	NULL	0	Not tested
107	FBgn0034611	CG10069	CG10069	0.380069	0.939629	0.393382	0.0738959	0.771277	0.9457	0.253846	1	1	NULL	0	1	1	NULL	0	INFINITY	1	10	0.505435	NULL	0	0.451225	0.0772947	INFINITY	1	NULL	0	Not tested
108	FBgn0034646	CG9862	Rae1	0.321006	0.940009	0.397059	0.000197819	0.473404	0.693279	0.192308	1	1	NULL	0	1	1	NULL	0	INFINITY	1	3.8	0.298913	0.392275	0.360465	0.483868	0.169082	INFINITY	1	0.85942	0.602041	Not tested
109	FBgn0050286	CG30286	CG30286	0.47668	0.941817	0.400735	8.24459e-12	0.324468	1	1	1	1	NULL	0	NULL	0	NULL	0	INFINITY	1	INFINITY	1	NULL	0	NULL	0	447.711	0.139706	NULL	0	Not tested
110	FBgn0043536	CG30150	Obp57d	0.484711	0.94408	0.404412	2.52166e-09	0.393617	0.0129546	0.123077	1	1	NULL	0	NULL	0	NULL	0	INFINITY	1	INFINITY	1	NULL	0	NULL	0	INFINITY	1	NULL	0	Not tested
111	FBgn0034617	CG9754	CG9754	0.43615	0.94477	0.408088	NULL	0	1	1	NULL	0	NULL	0	1	1	NULL	0	INFINITY	1	INFINITY	1	0.39227	0.348837	0.554033	0.405797	408.947	0.128676	NULL	0	Not tested
112	FBgn0034519	CG18065	CG18065	0.490074	0.94554	0.411765	NULL	0	1	1	NULL	0	NULL	0	NULL	0	NULL	0	INFINITY	1	INFINITY	1	0.608805	0.77907	0.685897	0.850242	294.958	0.106618	NULL	0	Not tested
113	FBgn0034645	CG10320	CG10320	0.399372	0.94602	0.415441	0.0842389	0.803191	1	1	1	1	1	1	NULL	0	NULL	0	INFINITY	1	INFINITY	1	NULL	0	0.455011	0.0869565	748.331	0.224265	NULL	0	Not tested
114	FBgn0034695	CG13503	Vrp1	0.378812	0.950334	0.419118	1.24077e-27	0.196809	1	1	1	1	NULL	0	1	1	NULL	0	INFINITY	1	1.33333	0.076087	0.518635	0.593023	0.614523	0.608696	INFINITY	1	NULL	0	Not tested
115	FBgn0015721	CG9398	king-tubby	0.416497	0.951096	0.422794	9.00681e-06	0.446809	1	1	1	1	NULL	0	NULL	0	NULL	0	INFINITY	1	8	0.472826	0.255621	0.104651	NULL	0	INFINITY	1	0.837354	0.489796	Not tested
116	FBgn0034641	CG10080	CG10080	0.52067	0.953144	0.426471	NULL	0	NULL	0	1	1	NULL	0	NULL	0	NULL	0	INFINITY	1	INFINITY	1	0.352256	0.290698	0.495068	0.198068	INFINITY	1	NULL	0	Not tested
117	FBgn0015844	CG9433	Xpd	0.396884	0.955569	0.430147	3.5235e-29	0.18617	1	1	1	1	NULL	0	NULL	0	NULL	0	INFINITY	1	3.54545	0.293478	0.514314	0.569767	0.565763	0.444444	INFINITY	1	0.782683	0.255102	Not tested
118	FBgn0034708	CG5625	CG5625	0.495385	0.959712	0.433824	0.0523535	0.670213	1	1	1	1	NULL	0	NULL	0	NULL	0	INFINITY	1	7.5	0.461957	NULL	0	0.713109	0.956522	265.468	0.0992647	NULL	0	Not tested
119	FBgn0034718	CG3413	wdp	0.414913	0.960218	0.4375	0.0816567	0.787234	0.856464	0.234615	1	1	NULL	0	NULL	0	NULL	0	INFINITY	1	INFINITY	1	0.301235	0.174419	0.641798	0.705314	946.573	0.275735	0.852588	0.581633	Not tested
120	FBgn0050296	CG30296	CG30296	0.664567	0.963661	0.441176	NULL	0	1	1	NULL	0	NULL	0	NULL	0	NULL	0	INFINITY	1	INFINITY	1	NULL	0	NULL	0	809.938	0.238971	NULL	0	Not tested
121	FBgn0034564	CG9344	CG9344	0.432065	0.96417	0.444853	0.11047	0.819149	1	1	1	1	NULL	0	1	1	NULL	0	INFINITY	1	37	0.630435	0.552261	0.651163	0.479086	0.154589	569.21	0.161765	NULL	0	Not tested
122	FBgn0034586	CG34396	CG34396	0.596617	0.964251	0.448529	NULL	0	1	1	NULL	0	NULL	0	NULL	0	NULL	0	INFINITY	1	4	0.315217	NULL	0	0.53953	0.36715	INFINITY	1	NULL	0	Not tested
123	FBgn0034694	CG6613	CG6613	0.523982	0.965355	0.452206	4.56275e-09	0.409574	1	1	1	1	NULL	0	NULL	0	NULL	0	INFINITY	1	INFINITY	1	NULL	0	0.553807	0.400966	657.699	0.180147	NULL	0	Not tested
124	FBgn0034563	CG15649	CG15649	0.604013	0.966193	0.455882	NULL	0	1	1	NULL	0	NULL	0	NULL	0	NULL	0	INFINITY	1	5	0.369565	NULL	0	0.528967	0.328502	INFINITY	1	NULL	0	Not tested
125	FBgn0034681	CG9308	CG9308	0.448175	0.96751	0.459559	0.00135495	0.579787	0.74223	0.226923	1	1	NULL	0	NULL	0	NULL	0	INFINITY	1	INFINITY	1	0.252473	0.0930233	0.653718	0.73913	INFINITY	1	0.852094	0.571429	Not tested
126	FBgn0034538	CG16799	CG16799	0.617065	0.970683	0.463235	2.024e-36	0.148936	1	1	NULL	0	NULL	0	NULL	0	NULL	0	INFINITY	1	INFINITY	1	NULL	0	0.629989	0.681159	INFINITY	1	NULL	0	Not tested
127	FBgn0034659	CG4021	CG4021	0.563574	0.971851	0.466912	7.65014e-41	0.111702	1	1	1	1	NULL	0	NULL	0	NULL	0	INFINITY	1	INFINITY	1	NULL	0	0.704966	0.927536	INFINITY	1	NULL	0	Not tested
128	FBgn0034532	CG13436	CG13436	0.632702	0.972814	0.470588	NULL	0	1	1	NULL	0	NULL	0	1	1	NULL	0	INFINITY	1	INFINITY	1	NULL	0	0.64501	0.714976	555.158	0.154412	NULL	0	Not tested
129	FBgn0034691	CG6562	synj	0.528194	0.974058	0.474265	3.69607e-20	0.223404	1	1	NULL	0	1	1	NULL	0	NULL	0	INFINITY	1	2.5	0.222826	NULL	0	0.694657	0.879227	INFINITY	1	0.827737	0.459184	Not tested
130	FBgn0003150	CG9327	Pros29	0.487727	0.974408	0.477941	0.0685844	0.755319	0.0140074	0.138462	1	1	NULL	0	NULL	0	5.01112e-78	0.875	INFINITY	1	6.48276	0.429348	NULL	0	0.590374	0.521739	INFINITY	1	0.76378	0.214286	Not tested
131	FBgn0034537	CG11132	DMAP1	0.589017	0.975349	0.481618	0.243873	0.888298	1	1	NULL	0	NULL	0	1	1	NULL	0	INFINITY	1	3.07692	0.266304	NULL	0	0.501554	0.231884	INFINITY	1	NULL	0	Not tested
132	FBgn0034529	CG16742	CG16742	0.659183	0.976067	0.485294	NULL	0	1	1	NULL	0	NULL	0	NULL	0	NULL	0	INFINITY	1	INFINITY	1	0.649454	0.860465	0.483613	0.164251	INFINITY	1	NULL	0	Not tested
133	FBgn0067102	CG6437	GlcT-1	0.59648	0.976288	0.488971	3.0467e-38	0.138298	1	1	NULL	0	1	1	NULL	0	NULL	0	INFINITY	1	14	0.570652	NULL	0	NULL	0	INFINITY	1	0.838498	0.510204	Not tested
134	FBgn0050148	CG30148	CG30148	0.662133	0.976403	0.492647	0.380973	0.920213	1	1	NULL	0	NULL	0	1	1	NULL	0	INFINITY	1	INFINITY	1	NULL	0	NULL	0	570.964	0.165441	NULL	0	Not tested
135	FBgn0020312	CG4050	CG4050	0.600994	0.976838	0.496324	0.145931	0.867021	NULL	0	NULL	0	NULL	0	1	1	NULL	0	INFINITY	1	INFINITY	1	0.266347	0.139535	0.550989	0.391304	INFINITY	1	NULL	0	Not tested
136	FBgn0034628	CG9707	Acox57D-p	0.507303	0.977241	0.5	0.0842389	0.803191	1	1	1	1	NULL	0	NULL	0	NULL	0	INFINITY	1	5	0.369565	0.364481	0.313953	0.684231	0.84058	864.87	0.257353	0.816077	0.408163	Not tested
137	FBgn0034530	CG11175	CG11175	0.658233	0.978259	0.503676	NULL	0	NULL	0	NULL	0	NULL	0	1	1	NULL	0	INFINITY	1	INFINITY	1	NULL	0	0.492559	0.193237	INFINITY	1	NULL	0	Not tested
138	FBgn0029147	CG6698	NtR	0.560701	0.978371	0.507353	0.0738959	0.771277	1	1	1	1	NULL	0	1	1	NULL	0	INFINITY	1	1.46667	0.0978261	NULL	0	0.668647	0.782609	INFINITY	1	NULL	0	Not tested
139	FBgn0034684	CG13501	CG13501	0.693189	0.979668	0.511029	NULL	0	1	1	1	1	NULL	0	NULL	0	NULL	0	INFINITY	1	INFINITY	1	NULL	0	0.486407	0.178744	INFINITY	1	NULL	0	Not tested
140	FBgn0034716	CG3380	Oatp58Dc	0.493876	0.98042	0.514706	0.0738959	0.771277	1	1	1	1	NULL	0	1	1	NULL	0	INFINITY	1	INFINITY	1	0.492701	0.546512	0.623086	0.652174	102.499	0.0661765	0.931878	0.836735	Not tested
141	FBgn0050288	CG30288	CG30288	0.7101	0.981247	0.518382	0.0672417	0.712766	1	1	1	1	NULL	0	NULL	0	NULL	0	INFINITY	1	INFINITY	1	NULL	0	NULL	0	684.836	0.1875	NULL	0	Not tested
142	FBgn0034707	CG5465	MED16	0.586395	0.981253	0.522059	6.19687e-20	0.234043	0.735872	0.215385	1	1	NULL	0	1	1	NULL	0	INFINITY	1	INFINITY	1	NULL	0	0.62103	0.637681	INFINITY	1	NULL	0	Not tested
143	FBgn0050278	CG30278	CG30278	0.676813	0.98159	0.525735	NULL	0	1	1	NULL	0	NULL	0	1	1	NULL	0	INFINITY	1	INFINITY	1	NULL	0	NULL	0	716.24	0.202206	NULL	0	Not tested
144	FBgn0041239	CG30396	Gr58a	0.650726	0.982097	0.529412	1.16082e-07	0.425532	0.034968	0.153846	1	1	NULL	0	NULL	0	NULL	0	INFINITY	1	INFINITY	1	NULL	0	NULL	0	INFINITY	1	0.94168	0.918367	Not tested
145	FBgn0034661	CG4386	CG4386	0.519842	0.983381	0.533088	0.0672417	0.712766	1	1	1	1	NULL	0	1	1	NULL	0	INFINITY	1	25	0.61413	0.73722	0.94186	0.696444	0.888889	149.666	0.0735294	0.814818	0.367347	Not tested
146	FBgn0050293	CG30293	Cht12	0.742011	0.983895	0.536765	1.33201e-25	0.202128	1	1	1	1	NULL	0	NULL	0	NULL	0	INFINITY	1	INFINITY	1	NULL	0	NULL	0	INFINITY	1	NULL	0	Not tested
147	FBgn0022986	CG3613	qkr58E-1	0.53271	0.984673	0.540441	1.18295e-29	0.175532	1	1	1	1	NULL	0	1	1	NULL	0	INFINITY	1	4.66667	0.342391	0.351149	0.27907	0.558208	0.425121	INFINITY	1	0.847446	0.55102	negative
148	FBgn0025573	CG3245	PpN58A	0.57497	0.984779	0.544118	0.114528	0.835106	1	1	1	1	NULL	0	NULL	0	NULL	0	INFINITY	1	4	0.315217	0.682391	0.906977	0.525498	0.299517	INFINITY	1	0.798764	0.295918	Not tested
149	FBgn0034509	CG13421	Obp57c	0.575396	0.984817	0.547794	2.52166e-09	0.393617	0.0129546	0.123077	1	1	NULL	0	1	1	NULL	0	INFINITY	1	INFINITY	1	0.374629	0.325581	0.700977	0.913043	INFINITY	1	NULL	0	Not tested
150	FBgn0034644	CG10082	CG10082	0.534915	0.984884	0.551471	0.0672417	0.712766	1	1	1	1	NULL	0	1	1	NULL	0	INFINITY	1	INFINITY	1	0.276166	0.151163	0.485458	0.173913	INFINITY	1	0.932144	0.857143	Not tested
151	FBgn0034600	CG4279	CG4279	0.686365	0.985098	0.555147	0.11047	0.819149	1	1	1	1	NULL	0	NULL	0	NULL	0	INFINITY	1	11	0.521739	NULL	0	0.791363	0.995169	565.685	0.158088	NULL	0	Not tested
152	FBgn0034627	CG9841	EfSec	0.586474	0.985779	0.558824	0.00119356	0.574468	0.862198	0.242308	1	1	NULL	0	1	1	NULL	0	INFINITY	1	14	0.570652	NULL	0	0.528337	0.318841	INFINITY	1	0.816077	0.408163	Not tested
153	FBgn0034655	CG10307	CG10307	0.642221	0.986233	0.5625	3.21225e-17	0.265957	0.693279	0.192308	1	1	NULL	0	1	1	NULL	0	INFINITY	1	INFINITY	1	NULL	0	0.830841	1	INFINITY	1	NULL	0	Not tested
154	FBgn0034658	CG7975	Grx-1	0.642729	0.986272	0.566176	0.0672417	0.712766	1	1	1	1	NULL	0	1	1	NULL	0	INFINITY	1	INFINITY	1	NULL	0	0.470606	0.120773	INFINITY	1	NULL	0	Not tested
155	FBgn0034688	CG11474	CG11474	0.703481	0.986352	0.569853	NULL	0	1	1	1	1	NULL	0	1	1	NULL	0	INFINITY	1	INFINITY	1	NULL	0	0.481069	0.15942	INFINITY	1	NULL	0	Not tested
156	FBgn0034668	CG34368	Fili	0.596439	0.98659	0.573529	2.1009e-11	0.340426	0.693279	0.192308	1	1	NULL	0	NULL	0	1.75297814611258963e-366	0.65625	INFINITY	1	15	0.581522	NULL	0	0.557015	0.42029	INFINITY	1	0.912014	0.72449	Not tested
157	FBgn0040653	CG15231	IM4	0.648051	0.986668	0.577206	0.00239039	0.606383	0.0129546	0.123077	1	1	NULL	0	1	1	NULL	0	INFINITY	1	INFINITY	1	NULL	0	NULL	0	INFINITY	1	0.91582	0.755102	Not tested
158	FBgn0034587	CG34396	CG34396	0.710693	0.986847	0.580882	1.13958e-10	0.361702	0.74223	0.226923	1	1	NULL	0	NULL	0	NULL	0	INFINITY	1	INFINITY	1	NULL	0	0.619239	0.628019	INFINITY	1	NULL	0	Not tested
159	FBgn0053200	CG33200	ventrally-expressed-protein-D	0.790594	0.987214	0.584559	1.1191e-17	0.255319	1	1	NULL	0	NULL	0	NULL	0	NULL	0	INFINITY	1	INFINITY	1	NULL	0	NULL	0	INFINITY	1	0.840032	0.520408	Not tested
160	FBgn0034715	CG3382	Oatp58Db	0.617958	0.988184	0.588235	0.0429316	0.654255	1	1	1	1	NULL	0	NULL	0	7.14492e-23	1	INFINITY	1	INFINITY	1	NULL	0	0.45883	0.101449	INFINITY	1	0.931878	0.836735	Not tested
161	FBgn0034712	CG3264	CG3264	0.626866	0.988785	0.591912	2.08557e-38	0.12766	1	1	1	1	1	1	1	1	NULL	0	INFINITY	1	3.33333	0.282609	NULL	0	0.76236	0.985507	INFINITY	1	NULL	0	Not tested
162	FBgn0050394	CG30394	CG30394	0.742929	0.988847	0.595588	0.0738959	0.771277	1	1	1	1	NULL	0	1	1	NULL	0	INFINITY	1	INFINITY	1	NULL	0	NULL	0	606.49	0.176471	NULL	0	Not tested
163	FBgn0034572	CG9346	CG9346	0.683006	0.988997	0.599265	0.00201945	0.595745	1	1	1	1	NULL	0	1	1	NULL	0	INFINITY	1	2	0.173913	NULL	0	0.528422	0.323671	INFINITY	1	NULL	0	Not tested
164	FBgn0050147	CG30147	Hil	0.74675	0.989062	0.602941	0.000908333	0.547872	1	1	NULL	0	NULL	0	NULL	0	NULL	0	INFINITY	1	3	0.25	0.451413	0.453488	NULL	0	INFINITY	1	0.924104	0.795918	Not tested
165	FBgn0034692	CG13502	CG13502	0.750857	0.989289	0.606618	NULL	0	0.693279	0.192308	1	1	NULL	0	1	1	NULL	0	INFINITY	1	9	0.48913	NULL	0	0.671437	0.801932	INFINITY	1	NULL	0	Not tested
166	FBgn0043070	CG15669	MESK2	0.595624	0.989627	0.610294	1	1	1	1	1	1	NULL	0	1	1	1.57352388027477427e-436	0.59375	6.5	0.0902256	6	0.413043	0.404678	0.383721	0.658913	0.758454	INFINITY	1	0.891581	0.673469	negative
167	FBgn0034592	CG9406	CG9406	0.76339	0.989952	0.613971	0.000908333	0.547872	0.693279	0.192308	1	1	NULL	0	NULL	0	NULL	0	INFINITY	1	INFINITY	1	NULL	0	0.67408	0.811594	INFINITY	1	NULL	0	Not tested
168	FBgn0029084	CG6727	gom	0.84443	0.990088	0.617647	2.03892e-14	0.303191	1	1	NULL	0	NULL	0	NULL	0	NULL	0	INFINITY	1	INFINITY	1	NULL	0	0.591906	0.531401	INFINITY	1	NULL	0	Not tested
169	FBgn0034656	CG17922	CG17922	0.650554	0.990237	0.621324	3.78098e-14	0.308511	0.74223	0.226923	1	1	NULL	0	1	1	NULL	0	INFINITY	1	INFINITY	1	NULL	0	0.536564	0.357488	INFINITY	1	0.940432	0.897959	Not tested
170	FBgn0041237	CG13491	Gr58c	0.711561	0.990588	0.625	1.16082e-07	0.425532	0.034968	0.153846	1	1	NULL	0	NULL	0	NULL	0	INFINITY	1	INFINITY	1	NULL	0	0.670851	0.797101	INFINITY	1	0.94168	0.918367	Not tested
171	FBgn0034546	CG13442	CG13442	0.863923	0.990959	0.628676	NULL	0	1	1	NULL	0	NULL	0	1	1	NULL	0	INFINITY	1	INFINITY	1	NULL	0	0.67748	0.821256	959.166	0.283088	NULL	0	Not tested
172	FBgn0034566	CG9313	CG9313	0.719802	0.991002	0.632353	0.0456745	0.659574	1	1	NULL	0	NULL	0	NULL	0	NULL	0	INFINITY	1	2	0.173913	0.678728	0.883721	0.616949	0.618357	INFINITY	1	0.833389	0.479592	Not tested
173	FBgn0050390	CG30390	CG30390	0.871677	0.991283	0.636029	NULL	0	1	1	1	1	NULL	0	NULL	0	NULL	0	INFINITY	1	INFINITY	1	0.608914	0.790698	NULL	0	967.471	0.290441	NULL	0	Not tested
174	FBgn0050287	CG30287	CG30287	0.89053	0.992023	0.639706	8.24459e-12	0.324468	1	1	1	1	NULL	0	NULL	0	NULL	0	INFINITY	1	30	0.625	NULL	0	NULL	0	INFINITY	1	NULL	0	Not tested
175	FBgn0034582	CG10531	Cht9	0.8099	0.992068	0.643382	3.37933e-10	0.37766	1	1	1	1	NULL	0	NULL	0	NULL	0	INFINITY	1	13	0.559783	NULL	0	0.558538	0.429952	INFINITY	1	NULL	0	Not tested
176	FBgn0034602	CG15658	CG15658	0.757336	0.992666	0.647059	NULL	0	0.693279	0.192308	1	1	NULL	0	1	1	NULL	0	INFINITY	1	5	0.369565	0.597864	0.755814	0.704256	0.922705	INFINITY	1	NULL	0	Not tested
177	FBgn0034623	CG9822	CG9822	0.76501	0.992965	0.650735	NULL	0	1	1	1	1	NULL	0	1	1	NULL	0	INFINITY	1	INFINITY	1	NULL	0	0.612026	0.603865	691.375	0.191176	0.816077	0.408163	Not tested
178	FBgn0034588	CG9394	CG9394	0.84186	0.993254	0.654412	NULL	0	1	1	1	1	NULL	0	1	1	NULL	0	INFINITY	1	INFINITY	1	NULL	0	0.705873	0.932367	795.779	0.231618	NULL	0	Not tested
179	FBgn0022985	CG5821	qkr58E-2	0.717395	0.993383	0.658088	1.18295e-29	0.175532	1	1	1	1	NULL	0	NULL	0	NULL	0	INFINITY	1	INFINITY	1	0.486649	0.5	0.588499	0.512077	INFINITY	1	0.847446	0.55102	Not tested
180	FBgn0034666	CG9294	CG9294	0.794911	0.994018	0.661765	0.0672417	0.712766	1	1	1	1	NULL	0	NULL	0	NULL	0	INFINITY	1	20.5	0.603261	NULL	0	0.509312	0.256039	INFINITY	1	0.814818	0.367347	Not tested
181	FBgn0034624	CG17974	CG17974	0.875112	0.994297	0.665441	0.0362023	0.648936	1	1	1	1	NULL	0	NULL	0	NULL	0	INFINITY	1	INFINITY	1	NULL	0	0.657379	0.753623	892.188	0.264706	NULL	0	Not tested
182	FBgn0034664	CG4377	CG4377	0.81425	0.994612	0.669118	NULL	0	1	1	1	1	NULL	0	NULL	0	NULL	0	INFINITY	1	INFINITY	1	0.324636	0.244186	0.694447	0.874396	INFINITY	1	0.814818	0.367347	Not tested
183	FBgn0050389	CG30389	CG30389	0.789035	0.994742	0.672794	NULL	0	1	1	NULL	0	NULL	0	NULL	0	NULL	0	INFINITY	1	INFINITY	1	0.335286	0.267442	NULL	0	INFINITY	1	NULL	0	Not tested
184	FBgn0046297	CG9284	CG9284	0.898751	0.994938	0.676471	NULL	0	1	1	NULL	0	NULL	0	1	1	NULL	0	INFINITY	1	INFINITY	1	0.537509	0.616279	NULL	0	INFINITY	1	0.79544	0.285714	Not tested
185	FBgn0034705	CG11170	CG11170	0.90036	0.994979	0.680147	NULL	0	1	1	1	1	NULL	0	NULL	0	NULL	0	INFINITY	1	INFINITY	1	0.769263	0.953488	0.617994	0.623188	962.808	0.286765	NULL	0	Not tested
186	FBgn0042098	CG18735	CG18735	0.989495	0.994984	0.683824	0.0672417	0.712766	1	1	1	1	NULL	0	NULL	0	NULL	0	INFINITY	1	25	0.61413	NULL	0	NULL	0	INFINITY	1	NULL	0	Not tested
187	FBgn0034622	CG15666	CG15666	0.793446	0.995055	0.6875	NULL	0	1	1	NULL	0	NULL	0	NULL	0	NULL	0	INFINITY	1	INFINITY	1	NULL	0	0.514961	0.270531	INFINITY	1	NULL	0	Not tested
188	FBgn0034673	CG34369	CG34369	0.995844	0.99513	0.691176	NULL	0	1	1	1	1	NULL	0	NULL	0	NULL	0	INFINITY	1	INFINITY	1	NULL	0	0.611745	0.599034	INFINITY	1	NULL	0	Not tested
189	FBgn0034510	CG13426	CG13426	0.996432	0.995143	0.694853	0.0842389	0.792553	1	1	NULL	0	NULL	0	NULL	0	NULL	0	INFINITY	1	INFINITY	1	NULL	0	0.621407	0.642512	INFINITY	1	NULL	0	Not tested
190	FBgn0042180	CG18870	CG18870	0.998998	0.995201	0.698529	NULL	0	1	1	1	1	NULL	0	NULL	0	NULL	0	INFINITY	1	INFINITY	1	NULL	0	NULL	0	INFINITY	1	0.891783	0.683673	Not tested
191	FBgn0050395	CG30395	CG30395	0.7956	0.995204	0.702206	1	1	1	1	NULL	0	NULL	0	NULL	0	NULL	0	INFINITY	1	INFINITY	1	NULL	0	NULL	0	928.978	0.272059	NULL	0	Not tested
192	FBgn0050289	CG30289	CG30289	0.999438	0.995211	0.705882	0.0672417	0.712766	1	1	1	1	NULL	0	NULL	0	NULL	0	INFINITY	1	INFINITY	1	NULL	0	NULL	0	INFINITY	1	NULL	0	Not tested
193	FBgn0034721	CG11298	CG11298	0.999648	0.995216	0.709559	NULL	0	1	1	NULL	0	NULL	0	1	1	NULL	0	INFINITY	1	INFINITY	1	NULL	0	0.65351	0.7343	INFINITY	1	NULL	0	Not tested
194	FBgn0034514	CG13427	CG13427	0.999915	0.995222	0.713235	NULL	0	1	1	NULL	0	NULL	0	NULL	0	NULL	0	INFINITY	1	INFINITY	1	NULL	0	0.700247	0.908213	INFINITY	1	0.92729	0.806122	Not tested
195	FBgn0050392	CG30392	CG30392	0.999916	0.995222	0.716912	NULL	0	1	1	1	1	NULL	0	NULL	0	NULL	0	INFINITY	1	INFINITY	1	0.608914	0.790698	NULL	0	INFINITY	1	NULL	0	Not tested
196	FBgn0034567	CG15651	CG15651	0.999962	0.995223	0.720588	NULL	0	1	1	NULL	0	NULL	0	1	1	NULL	0	INFINITY	1	INFINITY	1	NULL	0	0.674827	0.816425	INFINITY	1	NULL	0	Not tested
197	FBgn0034601	CG4286	CG4286	0.999972	0.995223	0.724265	NULL	0	1	1	NULL	0	NULL	0	1	1	NULL	0	INFINITY	1	INFINITY	1	NULL	0	0.677494	0.826087	INFINITY	1	NULL	0	Not tested
198	FBgn0034511	CG13422	CG13422	0.999982	0.995223	0.727941	0.380973	0.920213	1	1	NULL	0	NULL	0	NULL	0	NULL	0	INFINITY	1	INFINITY	1	NULL	0	0.70388	0.917874	INFINITY	1	NULL	0	Not tested
199	FBgn0050405	CG34370	CG34370	1	0.995224	0.731618	NULL	0	1	1	1	1	NULL	0	1	1	NULL	0	INFINITY	1	INFINITY	1	NULL	0	NULL	0	INFINITY	1	NULL	0	Not tested
200	FBgn0050151	CG30151	CG30151	1	0.995224	0.735294	1	1	1	1	NULL	0	NULL	0	1	1	NULL	0	INFINITY	1	INFINITY	1	NULL	0	NULL	0	INFINITY	1	NULL	0	Not tested
201	FBgn0050284	CG30284	CG30284	1	0.995224	0.738971	1	1	1	1	NULL	0	NULL	0	1	1	NULL	0	INFINITY	1	INFINITY	1	NULL	0	NULL	0	INFINITY	1	NULL	0	Not tested
202	FBgn0050282			1	0.995224	0.742647	1	1	1	1	NULL	0	NULL	0	1	1	NULL	0	INFINITY	1	INFINITY	1	NULL	0	NULL	0	INFINITY	1	NULL	0	Not tested
203	FBgn0069056	CG33226	CG33226	1	0.995224	0.746324	1	1	1	1	1	1	NULL	0	NULL	0	NULL	0	INFINITY	1	INFINITY	1	NULL	0	NULL	0	INFINITY	1	NULL	0	Not tested
204	FBgn0053225	CG33225	CG33225	1	0.995224	0.75	1	1	1	1	1	1	NULL	0	NULL	0	NULL	0	INFINITY	1	INFINITY	1	NULL	0	NULL	0	INFINITY	1	NULL	0	Not tested
205	FBgn0034612	CG10505	CG10505	0.842105	0.995364	0.753676	0.000867446	0.542553	0.978622	0.269231	1	1	NULL	0	NULL	0	NULL	0	INFINITY	1	INFINITY	1	NULL	0	0.566301	0.449275	INFINITY	1	0.949874	0.959184	Not tested
206	FBgn0034699			0.800196	0.995511	0.757353	NULL	0	1	1	NULL	0	NULL	0	NULL	0	NULL	0	INFINITY	1	INFINITY	1	NULL	0	0.516477	0.275362	INFINITY	1	NULL	0	Not tested
207	FBgn0034552	CG17999	CG17999	0.792481	0.995711	0.761029	0.255042	0.893617	1	1	1	1	NULL	0	1	1	NULL	0	INFINITY	1	10	0.505435	0.278595	0.162791	0.662346	0.768116	INFINITY	1	NULL	0	Not tested
208	FBgn0034553	CG9993	CG9993	0.861995	0.995835	0.764706	0.0240409	0.643617	1	1	1	1	NULL	0	1	1	NULL	0	INFINITY	1	INFINITY	1	NULL	0	0.670436	0.792271	747.663	0.220588	NULL	0	Not tested
209	FBgn0041240	CG13441	Gr57a	0.862902	0.995856	0.768382	1.16082e-07	0.425532	0.968356	0.261538	1	1	NULL	0	NULL	0	NULL	0	INFINITY	1	INFINITY	1	NULL	0	0.628549	0.671498	INFINITY	1	0.94168	0.918367	Not tested
210	FBgn0050295	CG30295	Ipk1	0.800825	0.995912	0.772059	0.0672417	0.712766	0.0654151	0.169231	1	1	NULL	0	1	1	NULL	0	INFINITY	1	INFINITY	1	0.537609	0.627907	NULL	0	INFINITY	1	0.909351	0.714286	Not tested
211	FBgn0034540	CG11136	CG11136	0.945694	0.996002	0.775735	2.1009e-11	0.340426	1	1	NULL	0	NULL	0	1	1	NULL	0	INFINITY	1	INFINITY	1	NULL	0	0.745352	0.980676	INFINITY	1	NULL	0	Not tested
212	FBgn0034580	CG9357	Cht8	0.946946	0.996027	0.779412	0.000289502	0.478723	1	1	1	1	NULL	0	NULL	0	NULL	0	INFINITY	1	INFINITY	1	NULL	0	0.590054	0.516908	INFINITY	1	NULL	0	Not tested
213	FBgn0034573	CG3295	CG3295	0.952363	0.996134	0.783088	NULL	0	1	1	1	1	NULL	0	1	1	NULL	0	INFINITY	1	INFINITY	1	NULL	0	0.536022	0.352657	INFINITY	1	NULL	0	Not tested
214	FBgn0050404	CG30404	Tango11	0.885478	0.996329	0.786765	1	1	0.9457	0.253846	1	1	NULL	0	1	1	NULL	0	INFINITY	1	9	0.48913	NULL	0	NULL	0	INFINITY	1	0.971437	0.989796	Not tested
215	FBgn0034704	CG6758	CG6758	0.966088	0.996391	0.790441	NULL	0	1	1	1	1	NULL	0	NULL	0	NULL	0	INFINITY	1	INFINITY	1	0.514949	0.581395	0.564802	0.439614	INFINITY	1	NULL	0	Not tested
216	FBgn0034660	CG4402	lox2	0.829302	0.996528	0.794118	0.00010049	0.468085	1	1	1	1	NULL	0	NULL	0	NULL	0	INFINITY	1	INFINITY	1	0.402602	0.372093	0.629186	0.676329	INFINITY	1	0.800552	0.306122	Not tested
217	FBgn0034634	CG10494	CG10494	0.896295	0.996537	0.797794	NULL	0	1	1	1	1	NULL	0	1	1	NULL	0	INFINITY	1	9	0.48913	0.491081	0.534884	0.591187	0.52657	INFINITY	1	NULL	0	Not tested
218	FBgn0027360	CG9878	Tim10	0.899863	0.996602	0.801471	0.0842389	0.803191	0.92842	0.25	1	1	NULL	0	1	1	NULL	0	INFINITY	1	INFINITY	1	0.734574	0.930233	NULL	0	INFINITY	1	NULL	0	Not tested
219	FBgn0050327	CG42257	CG42257	0.98368	0.996695	0.805147	0.00608148	0.62234	1	1	1	1	NULL	0	NULL	0	NULL	0	INFINITY	1	11	0.521739	NULL	0	NULL	0	INFINITY	1	0.991221	1	Not tested
220	FBgn0034543	CG30152	CG30152	0.987251	0.996754	0.808824	1	1	1	1	1	1	NULL	0	NULL	0	NULL	0	INFINITY	1	INFINITY	1	NULL	0	0.568336	0.463768	INFINITY	1	NULL	0	Not tested
221	FBgn0034577	CG10540	cpa	0.789621	0.996854	0.8125	2.29439e-18	0.25	1	1	1	1	NULL	0	1	1	2.49203777773068492e-468	0.53125	INFINITY	1	6.5	0.434783	NULL	0	0.532089	0.342995	INFINITY	1	0.9133	0.734694	Not tested
222	FBgn0050290	CG30290	CG30290	0.998298	0.996928	0.816176	NULL	0	1	1	1	1	1	1	1	1	NULL	0	INFINITY	1	20	0.597826	NULL	0	NULL	0	INFINITY	1	NULL	0	Not tested
223	FBgn0050154	CG30154	CG30154	0.824749	0.996931	0.819853	1	1	1	1	NULL	0	NULL	0	NULL	0	NULL	0	INFINITY	1	INFINITY	1	NULL	0	NULL	0	985.901	0.294118	NULL	0	Not tested
224	FBgn0034605	CG15661	CG15661	0.999705	0.99695	0.823529	0.11777	0.851064	1	1	1	1	NULL	0	NULL	0	NULL	0	INFINITY	1	INFINITY	1	NULL	0	0.639124	0.695652	INFINITY	1	NULL	0	Not tested
225	FBgn0050283	CG30283	CG30283	0.999839	0.996952	0.827206	0.0672417	0.712766	1	1	1	1	NULL	0	1	1	NULL	0	INFINITY	1	INFINITY	1	NULL	0	NULL	0	INFINITY	1	NULL	0	Not tested
226	FBgn0034649	CG9865	CG9865	0.999928	0.996953	0.830882	NULL	0	1	1	1	1	NULL	0	NULL	0	NULL	0	INFINITY	1	INFINITY	1	0.830692	0.988372	0.65411	0.743961	INFINITY	1	NULL	0	Not tested
227	FBgn0050277	CG30277	Oatp58Da	0.999967	0.996954	0.834559	0.0738959	0.771277	1	1	1	1	NULL	0	NULL	0	NULL	0	INFINITY	1	INFINITY	1	NULL	0	NULL	0	INFINITY	1	0.959906	0.979592	Not tested
228	FBgn0034680	CG34370	CG34370	0.99998	0.996954	0.838235	NULL	0	1	1	1	1	NULL	0	1	1	NULL	0	INFINITY	1	INFINITY	1	NULL	0	0.669615	0.78744	INFINITY	1	NULL	0	Not tested
229	FBgn0034565	CG15650	CG15650	0.825453	0.996967	0.841912	NULL	0	1	1	NULL	0	NULL	0	NULL	0	NULL	0	INFINITY	1	INFINITY	1	NULL	0	0.52216	0.294686	INFINITY	1	NULL	0	Not tested
230	FBgn0026582	CG9418	CG9418	0.798629	0.997021	0.845588	8.36363e-34	0.159574	1	1	1	1	NULL	0	1	1	1.97153e-123	0.78125	INFINITY	1	11	0.521739	0.506504	0.55814	0.61943	0.63285	INFINITY	1	NULL	0	Not tested
231	FBgn0005778	CG10138	PpD5	0.805718	0.997146	0.849265	0.11777	0.851064	1	1	1	1	NULL	0	1	1	NULL	0	INFINITY	1	4	0.315217	0.642873	0.837209	0.567212	0.454106	734.166	0.213235	0.938992	0.887755	Not tested
232	FBgn0034651	CG15676	CG15676	0.949305	0.997393	0.852941	0.000481265	0.526596	1	1	1	1	NULL	0	1	1	NULL	0	INFINITY	1	25	0.61413	NULL	0	0.584765	0.507246	INFINITY	1	NULL	0	Not tested
233	FBgn0034663	CG4363	CG4363	0.970552	0.997673	0.856618	NULL	0	1	1	1	1	NULL	0	1	1	NULL	0	INFINITY	1	INFINITY	1	NULL	0	0.615355	0.613527	INFINITY	1	0.814818	0.367347	Not tested
234	FBgn0034713	CG11291	CG11291	0.986369	0.997861	0.860294	0.255042	0.893617	1	1	1	1	1	1	NULL	0	NULL	0	INFINITY	1	INFINITY	1	NULL	0	0.556819	0.415459	INFINITY	1	NULL	0	Not tested
235	FBgn0027073	CG4302	CG4302	0.915781	0.997881	0.863971	0.380973	0.920213	1	1	1	1	NULL	0	NULL	0	NULL	0	INFINITY	1	INFINITY	1	0.461587	0.488372	0.510985	0.26087	INFINITY	1	0.862214	0.622449	Not tested
236	FBgn0034554	CG15227	CG15227	0.988861	0.997889	0.867647	0.000463708	0.515957	1	1	1	1	NULL	0	1	1	NULL	0	INFINITY	1	INFINITY	1	NULL	0	0.607004	0.589372	INFINITY	1	NULL	0	Not tested
237	FBgn0034629	CG9709	Acox57D-d	0.857516	0.997914	0.871324	0.0842389	0.803191	1	1	1	1	NULL	0	1	1	NULL	0	INFINITY	1	INFINITY	1	0.545472	0.639535	0.488597	0.188406	INFINITY	1	0.816077	0.408163	Not tested
238	FBgn0034626	CG10795	CG10795	0.99581	0.997966	0.875	NULL	0	1	1	1	1	NULL	0	NULL	0	NULL	0	INFINITY	1	INFINITY	1	0.601249	0.767442	0.601636	0.570048	INFINITY	1	0.906953	0.704082	Not tested
239	FBgn0050403	CG30403	CG30403	0.998513	0.997995	0.878676	0.00107086	0.56383	1	1	1	1	NULL	0	1	1	NULL	0	INFINITY	1	INFINITY	1	NULL	0	NULL	0	INFINITY	1	0.916007	0.765306	Not tested
240	FBgn0034521	CG13431	Mgat1	0.99946	0.998005	0.882353	0.114528	0.835106	1	1	NULL	0	1	1	NULL	0	NULL	0	INFINITY	1	INFINITY	1	NULL	0	0.645753	0.719807	INFINITY	1	0.918807	0.77551	Not tested
241	FBgn0034689	CG2921	CG2921	0.999963	0.998011	0.886029	NULL	0	1	1	1	1	NULL	0	1	1	NULL	0	INFINITY	1	INFINITY	1	0.586839	0.72093	0.699752	0.898551	INFINITY	1	NULL	0	Not tested
242	FBgn0000326	CG9858	clt	0.898104	0.998362	0.889706	0.301762	0.904255	1	1	1	1	NULL	0	1	1	1.88141e-65	0.90625	INFINITY	1	2.75	0.233696	0.583919	0.709302	0.594107	0.541063	INFINITY	1	0.812181	0.336735	Not tested
243	FBgn0034665	CG4372	CG4372	0.969002	0.998434	0.893382	0.0672417	0.712766	1	1	1	1	1	1	NULL	0	NULL	0	INFINITY	1	INFINITY	1	NULL	0	0.581975	0.497585	INFINITY	1	0.814818	0.367347	Not tested
244	FBgn0022700	CG3986	Cht4	0.981043	0.998537	0.897059	1.12382e-10	0.356383	1	1	1	1	1	1	NULL	0	NULL	0	INFINITY	1	INFINITY	1	NULL	0	0.694984	0.884058	INFINITY	1	0.934167	0.867347	Not tested
245	FBgn0034631	CG10496	CG10496	0.868313	0.998655	0.900735	NULL	0	1	1	NULL	0	NULL	0	NULL	0	NULL	0	INFINITY	1	INFINITY	1	NULL	0	0.529441	0.333333	INFINITY	1	NULL	0	Not tested
246	FBgn0034599	CG9437	CG9437	0.9543	0.998834	0.904412	0.00107086	0.56383	1	1	1	1	NULL	0	1	1	NULL	0	INFINITY	1	4	0.315217	0.572547	0.686047	0.699962	0.903382	INFINITY	1	0.844815	0.540816	Not tested
247	FBgn0016726	CG10071	RpL29	0.981555	0.999009	0.908088	0.0456745	0.659574	1	1	1	1	1	1	1	1	NULL	0	INFINITY	1	5.25	0.391304	NULL	0	0.576353	0.487923	INFINITY	1	0.93124	0.826531	Not tested
248	FBgn0034578	CG15653	CG15653	0.882018	0.99902	0.911765	NULL	0	1	1	NULL	0	NULL	0	NULL	0	NULL	0	INFINITY	1	INFINITY	1	NULL	0	0.532172	0.347826	INFINITY	1	NULL	0	Not tested
249	FBgn0017482	CG3425	T3dh	0.993693	0.999078	0.915441	0.0014221	0.590426	1	1	1	1	1	1	1	1	NULL	0	INFINITY	1	11.6667	0.538043	NULL	0	0.706131	0.937198	INFINITY	1	0.876935	0.642857	Not tested
250	FBgn0034670	CG13488	CG13488	0.88737	0.999142	0.919118	NULL	0	1	1	NULL	0	NULL	0	NULL	0	NULL	0	INFINITY	1	5	0.369565	NULL	0	0.644685	0.710145	INFINITY	1	NULL	0	Not tested
251	FBgn0034545	CG13438	CG13438	0.909594	0.999543	0.922794	NULL	0	1	1	NULL	0	NULL	0	NULL	0	NULL	0	INFINITY	1	INFINITY	1	NULL	0	0.544753	0.381643	INFINITY	1	NULL	0	Not tested
252	FBgn0034683	CG13500	CG13500	0.928887	0.99977	0.926471	NULL	0	1	1	NULL	0	NULL	0	NULL	0	NULL	0	INFINITY	1	INFINITY	1	NULL	0	0.556155	0.410628	INFINITY	1	NULL	0	Not tested
253	FBgn0050263	CG30263	CG30263	0.956564	0.999777	0.930147	NULL	0	1	1	NULL	0	NULL	0	NULL	0	NULL	0	INFINITY	1	12	0.543478	NULL	0	NULL	0	INFINITY	1	NULL	0	Not tested
254	FBgn0034672	CG34369	CG34369	0.96134	0.99996	0.933824	NULL	0	1	1	NULL	0	NULL	0	NULL	0	NULL	0	INFINITY	1	INFINITY	1	NULL	0	0.57222	0.478261	INFINITY	1	NULL	0	Not tested
255	FBgn0034642	CG15674	CG15674	0.963097	0.999965	0.9375	NULL	0	1	1	NULL	0	NULL	0	NULL	0	NULL	0	INFINITY	1	INFINITY	1	NULL	0	0.575976	0.483092	INFINITY	1	NULL	0	Not tested
256	FBgn0034518	CG13430	CG13430	0.9736	0.999986	0.941176	0.0672417	0.712766	NULL	0	NULL	0	NULL	0	NULL	0	NULL	0	INFINITY	1	INFINITY	1	NULL	0	0.634936	0.68599	INFINITY	1	NULL	0	Not tested
257	FBgn0034527	CG9945	CG9945	0.983581	0.999996	0.944853	NULL	0	NULL	0	NULL	0	NULL	0	1	1	NULL	0	INFINITY	1	INFINITY	1	NULL	0	0.599566	0.560386	INFINITY	1	NULL	0	Not tested
258	FBgn0034548	CG13443	CG13443	0.999	1	0.948529	NULL	0	1	1	NULL	0	NULL	0	NULL	0	NULL	0	INFINITY	1	INFINITY	1	NULL	0	0.65554	0.748792	INFINITY	1	NULL	0	Not tested
259	FBgn0034639	CG15673	CG15673	0.999912	1	0.952206	NULL	0	1	1	NULL	0	NULL	0	NULL	0	NULL	0	INFINITY	1	INFINITY	1	NULL	0	0.685477	0.845411	INFINITY	1	NULL	0	Not tested
260	FBgn0034541	CG13437	CG13437	0.999999	1	0.955882	NULL	0	1	1	NULL	0	NULL	0	NULL	0	NULL	0	INFINITY	1	INFINITY	1	NULL	0	0.706934	0.942029	INFINITY	1	NULL	0	Not tested
261	FBgn0034550	CG15226	CG15226	1	1	0.959559	NULL	0	1	1	NULL	0	NULL	0	NULL	0	NULL	0	INFINITY	1	INFINITY	1	NULL	0	0.729748	0.966184	INFINITY	1	NULL	0	Not tested
262	FBgn0050393	CG30393	CG30393	1	1	0.963235	NULL	0	1	1	NULL	0	NULL	0	1	1	NULL	0	INFINITY	1	INFINITY	1	NULL	0	NULL	0	INFINITY	1	NULL	0	Not tested
263	FBgn0050279	CG30279	CG30279	1	1	0.966912	1	1	1	1	NULL	0	NULL	0	NULL	0	NULL	0	INFINITY	1	INFINITY	1	NULL	0	NULL	0	INFINITY	1	NULL	0	Not tested
264	FBgn0050386	CG30386	CG30386	1	1	0.970588	1	1	1	1	NULL	0	NULL	0	NULL	0	NULL	0	INFINITY	1	INFINITY	1	NULL	0	NULL	0	INFINITY	1	NULL	0	Not tested
265	FBgn0050285	CG30285	CG30285	1	1	0.974265	1	1	1	1	NULL	0	NULL	0	NULL	0	NULL	0	INFINITY	1	INFINITY	1	NULL	0	NULL	0	INFINITY	1	NULL	0	Not tested
266	FBgn0050398	CG30398	CG30398	1	1	0.977941	1	1	1	1	NULL	0	NULL	0	NULL	0	NULL	0	INFINITY	1	INFINITY	1	NULL	0	NULL	0	INFINITY	1	NULL	0	Not tested
267	FBgn0034608	CG34397	Rgk3	1	1	0.981618	NULL	0	1	1	NULL	0	NULL	0	NULL	0	NULL	0	INFINITY	1	INFINITY	1	NULL	0	NULL	0	INFINITY	1	NULL	0	Not tested
268	FBgn0050143	CG12484	CG12484	1	1	0.985294	NULL	0	1	1	NULL	0	NULL	0	NULL	0	NULL	0	INFINITY	1	INFINITY	1	NULL	0	NULL	0	INFINITY	1	NULL	0	Not tested
269	FBgn0050153	CG13425	bl	1	1	0.988971	NULL	0	1	1	NULL	0	NULL	0	NULL	0	NULL	0	INFINITY	1	INFINITY	1	NULL	0	NULL	0	INFINITY	1	NULL	0	Not tested
270	FBgn0050391	CG30391	CG30391	1	1	0.992647	NULL	0	1	1	NULL	0	NULL	0	NULL	0	NULL	0	INFINITY	1	INFINITY	1	NULL	0	NULL	0	INFINITY	1	NULL	0	Not tested
271	FBgn0050222	CG30222	CG30222	1	1	0.996324	NULL	0	1	1	NULL	0	NULL	0	NULL	0	NULL	0	INFINITY	1	INFINITY	1	NULL	0	NULL	0	INFINITY	1	NULL	0	Not tested
272	FBgn0034515	CG13428	CG13428	1	1	1	NULL	0	NULL	0	NULL	0	NULL	0	NULL	0	NULL	0	INFINITY	1	INFINITY	1	NULL	0	NULL	0	INFINITY	1	NULL	0	Not tested

## Sheet: 60E
Rank	FBgn	CG	Symbol	Q-int	P-val	Rank ratio	Annotation_GeneOntology	Rank ratio	Annotation_Swissprot	Rank ratio	Annotation_Interpro	Rank ratio	Annotation_Kegg	Rank ratio	Annotation_InSitu	Rank ratio	Annotation_Pheno	Rank ratio	Interaction_BioGrid	Rank ratio	Interaction_String	Rank ratio	Expression_Arbeitman	Rank ratio	Expression_White	Rank ratio	Blast	Rank ratio	Text	Rank ratio	Result
1	FBgn0005634	CG15792	zip	0.00012014	0.0283363	0.02	1.23952e-141	0.0322581	0.480779	0.142857	1	1	1	1	NULL	0	2.25888014123530967e-883	0.4	6.5	0.09375	1.53107	0.175	NULL	0	0.499484	0.146341	286.384	0.1	0.614246	0.111111	positive
2	FBgn0027599	CG2790	CG2790	0.000927302	0.0584657	0.04	0.00203708	0.612903	1	1	0.220872	0.0606061	NULL	0	NULL	0	NULL	0	INFINITY	1	1	0.025	0.454602	0.533333	0.460069	0.0731707	249.499	0.06	NULL	0	negative
3	FBgn0000157	CG3629	Dll	0.000657295	0.06662	0.06	4.73856e-140	0.0645161	1.24286e-12	0.0612245	1	1	NULL	0	1	1	6.76359133470373292e-912	0.2	28	0.25	1.1831	0.1	NULL	0	0.830685	1	913.783	0.24	0.281103	0.0555556	negative
4	FBgn0041205	CG16910	key	0.0014111	0.0735531	0.08	4.01565e-20	0.354839	0.0140074	0.122449	0.220872	0.0606061	NULL	0	NULL	0	NULL	0	INFINITY	1	1.36842	0.125	NULL	0	0.561224	0.390244	148.593	0.04	0.848953	0.5	Not tested
5	FBgn0035073	CG16896	CG16896	0.0281664	0.329135	0.1	NULL	0	1	1	1	1	NULL	0	1	1	NULL	0	INFINITY	1	INFINITY	1	NULL	0	0.423501	0.0487805	116.159	0.02	NULL	0	Not tested
6	FBgn0035089	CG9358	Phk-3	0.0254046	0.373969	0.12	1.9165e-137	0.0967742	0.0129546	0.0816327	1	1	NULL	0	1	1	NULL	0	INFINITY	1	INFINITY	1	NULL	0	0.540866	0.243902	626.099	0.2	0.642018	0.166667	Not tested
7	FBgn0052836	CG34413	CG34413	0.0973463	0.477566	0.14	1	1	1	1	NULL	0	NULL	0	NULL	0	NULL	0	2	0.03125	2	0.25	NULL	0	NULL	0	INFINITY	1	NULL	0	Not tested
8	FBgn0050422	CG12196	egg	0.221312	0.548872	0.16	NULL	0	NULL	0	NULL	0	NULL	0	NULL	0	NULL	0	INFINITY	1	INFINITY	1	NULL	0	NULL	0	272.333	0.08	NULL	0	Not tested
9	FBgn0035084	CG15861	CG15861	0.078791	0.550933	0.18	NULL	0	0.927244	0.265306	0.181979	0.030303	NULL	0	1	1	NULL	0	8	0.15625	INFINITY	1	NULL	0	0.692783	0.902439	INFINITY	1	NULL	0	Not tested
10	FBgn0004055	CG3533	uzip	0.0638653	0.568411	0.2	2.84849e-58	0.193548	6.36044e-14	0.0204082	NULL	0	NULL	0	1	1	NULL	0	INFINITY	1	4	0.4	0.642272	0.8	0.561999	0.463415	INFINITY	1	0.670889	0.222222	Not tested
11	FBgn0028738	CG18105	ETH	0.10304	0.65597	0.22	2.33057e-21	0.290323	1	1	NULL	0	NULL	0	NULL	0	7.13661e-67	1	INFINITY	1	1.92308	0.2	NULL	0	0.414412	0.0243902	INFINITY	1	0.86991	0.611111	Not tested
12	FBgn0035057	CG3880	CG3880	0.193632	0.665629	0.24	NULL	0	0.693279	0.163265	NULL	0	NULL	0	NULL	0	NULL	0	INFINITY	1	4.66667	0.475	NULL	0	0.510988	0.195122	INFINITY	1	NULL	0	Not tested
13	FBgn0060296	CG15860	pain	0.113723	0.681276	0.26	2.52045e-07	0.516129	0.960983	0.285714	1	1	NULL	0	NULL	0	1.65234995443182929e-612	0.6	INFINITY	1	1.13291	0.075	NULL	0	NULL	0	552.246	0.18	0.844283	0.444444	negative
14	FBgn0050426	CG12196	egg	0.192812	0.747961	0.28	NULL	0	4.41664e-13	0.0408163	1	1	NULL	0	1	1	NULL	0	INFINITY	1	3.42857	0.35	NULL	0	NULL	0	INFINITY	1	NULL	0	Not tested
15	FBgn0035056	CG9196	CG9196	0.285162	0.781622	0.3	NULL	0	1	1	NULL	0	NULL	0	NULL	0	NULL	0	INFINITY	1	2	0.25	NULL	0	0.482721	0.121951	INFINITY	1	NULL	0	Not tested
16	FBgn0015801	CG2928	Reg-5	0.171827	0.785038	0.32	0.230593	0.83871	1	1	NULL	0	NULL	0	1	1	NULL	0	INFINITY	1	1	0.025	NULL	0	0.555678	0.341463	INFINITY	1	0.877539	0.666667	negative
17	FBgn0002920	CG34405	NaCP60E	0.174213	0.812931	0.34	1.99008e-10	0.451613	0.74223	0.204082	1	1	NULL	0	NULL	0	NULL	0	INFINITY	1	4.5	0.45	0.627071	0.733333	0.562898	0.512195	654.217	0.22	0.68309	0.277778	Not tested
18	FBgn0040666	CG12848	CG12848	0.32209	0.817403	0.36	NULL	0	1	1	NULL	0	NULL	0	NULL	0	NULL	0	INFINITY	1	INFINITY	1	NULL	0	0.547142	0.292683	361.939	0.12	NULL	0	Not tested
19	FBgn0035088	CG3776	Jhebp29	0.292221	0.851994	0.38	NULL	0	1	1	NULL	0	NULL	0	1	1	NULL	0	3	0.0625	13	0.575	NULL	0	0.599507	0.609756	INFINITY	1	NULL	0	Not tested
20	FBgn0010435	CG2727	emp	0.30106	0.931441	0.4	8.1683e-69	0.16129	1	1	1	1	NULL	0	1	1	NULL	0	INFINITY	1	4	0.4	0.437941	0.466667	0.473185	0.097561	INFINITY	1	0.813378	0.388889	Not tested
21	FBgn0025578	CG16914	Lcp9	0.373247	0.937184	0.42	1.27105e-37	0.258065	0.0129546	0.0816327	1	1	NULL	0	NULL	0	NULL	0	INFINITY	1	INFINITY	1	NULL	0	0.561556	0.414634	INFINITY	1	0.930555	0.944444	Not tested
22	FBgn0035083	CG2803	Tina-1	0.380772	0.950932	0.44	7.39224e-39	0.225806	1	1	1	1	NULL	0	NULL	0	NULL	0	INFINITY	1	2	0.25	0.735642	0.933333	0.631102	0.756098	505.964	0.16	0.905115	0.833333	Not tested
23	FBgn0035060	CG16932	Eps-15	0.399411	0.956253	0.46	1.33548e-19	0.387097	0.693279	0.163265	1	1	NULL	0	NULL	0	NULL	0	INFINITY	1	1.37037	0.15	0.698261	0.866667	0.603957	0.634146	INFINITY	1	0.880584	0.722222	Not tested
24	FBgn0035079	CG34405	NaCP60E	0.554621	0.960309	0.48	NULL	0	1	1	NULL	0	NULL	0	1	1	NULL	0	12	0.1875	2.4	0.325	NULL	0	0.693072	0.926829	INFINITY	1	NULL	0	Not tested
25	FBgn0035090	CG2736	CG2736	0.431064	0.963951	0.5	0.00193478	0.580645	1	1	1	1	NULL	0	1	1	NULL	0	INFINITY	1	INFINITY	1	0.266797	0.0666667	0.550773	0.317073	INFINITY	1	NULL	0	Not tested
26	FBgn0035091	CG3829	CG3829	0.451416	0.968142	0.52	6.33197e-71	0.129032	1	1	1	1	NULL	0	1	1	NULL	0	INFINITY	1	INFINITY	1	0.536485	0.666667	0.50999	0.170732	INFINITY	1	NULL	0	Not tested
27	FBgn0035087	CG2765	CG2765	0.628005	0.979866	0.54	NULL	0	1	1	NULL	0	NULL	0	1	1	NULL	0	INFINITY	1	INFINITY	1	0.352088	0.133333	0.596044	0.585366	INFINITY	1	NULL	0	negative
28	FBgn0023181	CG2917	Orc4	0.544203	0.98574	0.56	0.00488953	0.677419	0.978622	0.306122	1	1	NULL	0	1	1	NULL	0	INFINITY	1	16	0.6	0.3635	0.266667	0.542896	0.268293	INFINITY	1	0.862238	0.555556	Not tested
29	FBgn0035078	CG2857	CG2857	0.700092	0.986113	0.58	0.00595983	0.709677	0.74223	0.204082	1	1	NULL	0	NULL	0	NULL	0	INFINITY	1	INFINITY	1	NULL	0	0.558521	0.365854	INFINITY	1	NULL	0	Not tested
30	FBgn0035082	CG2811	CG2811	0.700777	0.990017	0.6	1	1	1	1	1	1	NULL	0	1	1	NULL	0	INFINITY	1	INFINITY	1	NULL	0	0.665117	0.829268	383.406	0.14	NULL	0	Not tested
31	FBgn0035085	CG3770	CG3770	0.719848	0.991004	0.62	1.13421e-20	0.322581	1	1	NULL	0	NULL	0	NULL	0	NULL	0	INFINITY	1	INFINITY	1	0.354674	0.2	0.60877	0.658537	INFINITY	1	0.890685	0.777778	Not tested
32	FBgn0050420	CG30420	Atf-2	0.79945	0.991636	0.64	7.58536e-17	0.419355	1	1	1	1	NULL	0	1	1	NULL	0	INFINITY	1	2	0.25	NULL	0	NULL	0	INFINITY	1	NULL	0	Not tested
33	FBgn0066084	CG30425	RpL41	0.811991	0.992152	0.66	0.0456745	0.774194	1	1	1	1	NULL	0	NULL	0	NULL	0	16	0.21875	16	0.6	NULL	0	NULL	0	INFINITY	1	0.917463	0.888889	Not tested
34	FBgn0035075	CG34413	CG34413	0.81728	0.992359	0.68	NULL	0	1	1	1	1	NULL	0	NULL	0	NULL	0	INFINITY	1	INFINITY	1	0.501572	0.6	0.54009	0.219512	INFINITY	1	NULL	0	Not tested
35	FBgn0035077	CG9083	CG9083	0.877836	0.994375	0.7	NULL	0	1	1	1	1	NULL	0	1	1	NULL	0	32	0.28125	12.1667	0.55	NULL	0	0.628712	0.731707	INFINITY	1	NULL	0	Not tested
36	FBgn0002607	CG2746	RpL19	0.720659	0.995199	0.72	0.000704921	0.548387	1	1	1	1	1	1	1	1	9.59446e-252	0.8	7.5	0.125	7.31429	0.5	NULL	0	0.676338	0.878049	INFINITY	1	0.80416	0.333333	negative
37	FBgn0035069	CG3611	CG3611	0.999371	0.99521	0.74	NULL	0	1	1	NULL	0	NULL	0	1	1	NULL	0	INFINITY	1	INFINITY	1	NULL	0	0.627348	0.707317	INFINITY	1	NULL	0	Not tested
38	FBgn0035068	CG12849	CG12849	0.999945	0.995222	0.76	NULL	0	1	1	1	1	NULL	0	NULL	0	NULL	0	INFINITY	1	INFINITY	1	NULL	0	0.643186	0.804878	INFINITY	1	NULL	0	Not tested
39	FBgn0022343	CG3760	CG3760	1	0.995224	0.78	NULL	0	1	1	NULL	0	NULL	0	1	1	NULL	0	INFINITY	1	INFINITY	1	NULL	0	0.729177	0.97561	INFINITY	1	NULL	0	Not tested
40	FBgn0035059	CG3894	CG3894	0.916645	0.995374	0.8	2.25065e-08	0.483871	1	1	1	1	NULL	0	NULL	0	NULL	0	INFINITY	1	4	0.4	NULL	0	0.639222	0.780488	INFINITY	1	NULL	0	Not tested
41	FBgn0035070	CG3650	CG3650	0.998235	0.996928	0.82	0.0672417	0.806452	1	1	1	1	NULL	0	NULL	0	NULL	0	INFINITY	1	28	0.65	NULL	0	0.667378	0.853659	INFINITY	1	NULL	0	Not tested
42	FBgn0043792	CG30427	CG30427	1	0.996955	0.84	0.301762	0.903226	1	1	1	1	NULL	0	NULL	0	NULL	0	INFINITY	1	INFINITY	1	0.752616	1	NULL	0	INFINITY	1	NULL	0	Not tested
43	FBgn0035065	CG3589	CG3589	1	0.996955	0.86	NULL	0	1	1	1	1	NULL	0	1	1	NULL	0	INFINITY	1	INFINITY	1	NULL	0	0.693349	0.95122	INFINITY	1	NULL	0	Not tested
44	FBgn0027590	CG16936	CG16936	0.94871	0.997385	0.88	0.255042	0.870968	1	1	1	1	NULL	0	NULL	0	NULL	0	INFINITY	1	INFINITY	1	0.374817	0.333333	0.573067	0.536585	INFINITY	1	NULL	0	Not tested
45	FBgn0035064	CG16912	CG16912	0.892909	0.997586	0.9	0.0041098	0.645161	0.862198	0.244898	1	1	1	1	1	1	NULL	0	INFINITY	1	10.6	0.525	NULL	0	0.61083	0.682927	INFINITY	1	NULL	0	Not tested
46	FBgn0035076	CG10142	Ance-5	0.954091	0.998296	0.92	0.0240409	0.741935	1	1	1	1	NULL	0	NULL	0	NULL	0	INFINITY	1	INFINITY	1	0.434545	0.4	0.561582	0.439024	INFINITY	1	0.940421	1	Not tested
47	FBgn0035071			0.964749	0.999969	0.94	NULL	0	1	1	NULL	0	NULL	0	NULL	0	NULL	0	INFINITY	1	INFINITY	1	NULL	0	0.562746	0.487805	INFINITY	1	NULL	0	Not tested
48	FBgn0035086	CG12851	CG12851	0.98369	0.999997	0.96	NULL	0	1	1	NULL	0	NULL	0	NULL	0	NULL	0	INFINITY	1	INFINITY	1	NULL	0	0.58886	0.560976	INFINITY	1	NULL	0	Not tested
49	FBgn0050423	CG30423	CG30423	1	1	0.98	NULL	0	1	1	1	1	NULL	0	NULL	0	NULL	0	INFINITY	1	INFINITY	1	NULL	0	NULL	0	INFINITY	1	NULL	0	Not tested
50	FBgn0050424	CG30424	CG30424	1	1	1	1	1	1	1	NULL	0	NULL	0	NULL	0	NULL	0	INFINITY	1	INFINITY	1	NULL	0	NULL	0	INFINITY	1	NULL	0	Not tested

## Sheet: 62E
Rank	FBgn	CG	Symbol	Q-int	P-val	Rank ratio	Annotation_GeneOntology	Rank ratio	Annotation_Swissprot	Rank ratio	Annotation_Interpro	Rank ratio	Annotation_Kegg	Rank ratio	Annotation_InSitu	Rank ratio	Annotation_Pheno	Rank ratio	Interaction_BioGrid	Rank ratio	Interaction_String	Rank ratio	Expression_Arbeitman	Rank ratio	Expression_White	Rank ratio	Blast	Rank ratio	Text	Rank ratio	Result
1	FBgn0010909	CG16973	msn	1.66545e-08	0.0003232	0.0102041	9.34501e-107	0.0615385	0.862198	0.112245	0.330019	0.0972222	NULL	0	NULL	0	1.26085733039851913e-811	0.111111	2.5	0.06	1.27451	0.0857143	0.271316	0.125	0.657962	0.742424	3e-08	0.0102041	0.714496	0.0571429	negative
2	FBgn0035385	CG2114	FR	0.000198433	0.0251173	0.0204082	1.04185e-15	0.184615	0.034968	0.0918367	0.211323	0.0138889	NULL	0	NULL	0	NULL	0	INFINITY	1	1.21154	0.0714286	NULL	0	0.669472	0.787879	1.41421e-05	0.0204082	0.872174	0.428571	Not tested
3	FBgn0016794	CG1044	dos	0.000291518	0.044267	0.0306122	7.22175e-262	0.0307692	1	1	1	1	NULL	0	NULL	0	4.37776398397022024e-793	0.222222	1.25	0.02	1.08333	0.0428571	0.321359	0.21875	0.670341	0.80303	756.968	0.27551	0.754047	0.114286	negative
4	FBgn0001233	CG1242	Hsp83	0.000883461	0.0772856	0.0408163	4.27002e-280	0.0153846	0.862198	0.112245	1	1	NULL	0	1	1	2.91351254091862924e-773	0.333333	12.5	0.1	2.96226	0.271429	NULL	0	0.530009	0.287879	INFINITY	1	0.607609	0.0285714	Not tested
5	FBgn0035357	CG1244	CG1244	0.00177088	0.0963127	0.0510204	0.00608148	0.492308	0.0140074	0.0408163	0.220872	0.0694444	NULL	0	NULL	0	NULL	0	INFINITY	1	INFINITY	1	0.18497	0.03125	0.566668	0.409091	44.7325	0.0816327	0.910118	0.714286	negative_RNAi	24534	24533
6	FBgn0035393	CG16753	CG16753	0.0126952	0.180878	0.0612245	NULL	0	1	1	NULL	0	NULL	0	NULL	0	NULL	0	INFINITY	1	2	0.214286	0.379967	0.34375	0.386335	0.0151515	209.428	0.153061	NULL	0	Not tested
7	FBgn0052296	CG32296	Mrtf	0.00821061	0.191071	0.0714286	8.52237e-174	0.0461538	1	1	1	1	NULL	0	NULL	0	2.03108997085369807e-660	0.555556	INFINITY	1	1	0.0142857	NULL	0	NULL	0	INFINITY	1	0.745575	0.0857143	Not tested
8	FBgn0052295	CG16757	Spn	0.0105537	0.191868	0.0816327	NULL	0	1	1	0.212314	0.0277778	NULL	0	NULL	0	NULL	0	INFINITY	1	1.75	0.171429	0.443929	0.4375	NULL	0	2.42487	0.0408163	0.892059	0.571429	Not tested
9	FBgn0024194	CG11495	rasp	0.0076266	0.205156	0.0918367	3.14084e-42	0.0923077	2.06502e-06	0.0102041	1	1	1	1	NULL	0	1.33951453636283845e-660	0.444444	INFINITY	1	1.13333	0.0571429	NULL	0	NULL	0	INFINITY	1	0.808788	0.257143	negative
10	FBgn0010905	CG16757	Spn	0.010293	0.215528	0.102041	0.000818941	0.353846	1	1	0.212314	0.0277778	NULL	0	NULL	0	NULL	0	INFINITY	1	1.75	0.171429	0.443929	0.4375	NULL	0	2.42487	0.0408163	0.892059	0.571429	Not tested
11	FBgn0020509	CG1262	Acp62F	0.0154951	0.267367	0.112245	3.81259e-37	0.107692	0.0129546	0.0306122	1	1	NULL	0	NULL	0	NULL	0	INFINITY	1	3.16667	0.285714	NULL	0	0.581009	0.454545	260.768	0.173469	0.865873	0.4	Not tested
12	FBgn0035376	CG2083	CG2083	0.0216644	0.285746	0.122449	NULL	0	0.0140074	0.0408163	0.220872	0.0694444	NULL	0	1	1	NULL	0	INFINITY	1	1.5	0.114286	NULL	0	0.703445	0.863636	INFINITY	1	NULL	0	Not tested
13	FBgn0012049	CG11494	BtbVII	0.044394	0.485192	0.132653	2.08226e-33	0.138462	1	1	1	1	NULL	0	1	1	NULL	0	2	0.04	2	0.214286	NULL	0	0.485559	0.136364	INFINITY	1	0.939242	0.971429	Not tested
14	FBgn0052280	CG32280	CG32280	0.0825712	0.517869	0.142857	0.0692335	0.723077	1	1	1	1	NULL	0	NULL	0	NULL	0	INFINITY	1	1	0.0142857	NULL	0	NULL	0	INFINITY	1	NULL	0	Not tested
15	FBgn0035405	CG15812	pfk	0.0646388	0.539506	0.153061	0.00324516	0.461538	0.00256037	0.0204082	1	1	NULL	0	NULL	0	NULL	0	INFINITY	1	1.41667	0.1	NULL	0	0.705725	0.878788	INFINITY	1	0.885561	0.514286	Not tested
16	FBgn0035407	CG14962	CG14962	0.0677624	0.550884	0.163265	0.00608148	0.492308	1	1	0.220872	0.0694444	NULL	0	NULL	0	NULL	0	INFINITY	1	INFINITY	1	NULL	0	0.66178	0.757576	0.039598	0.0306122	0.901939	0.657143	Not tested
17	FBgn0052486	CG32486	CG32486	0.0917282	0.626277	0.173469	1.09836e-16	0.169231	1	1	1	1	NULL	0	1	1	NULL	0	INFINITY	1	5	0.328571	0.308427	0.1875	NULL	0	2.95804	0.0612245	NULL	0	Not tested
18	FBgn0035355	CG16985	CG16985	0.113116	0.644771	0.183673	NULL	0	1	1	1	1	NULL	0	1	1	NULL	0	11	0.08	2.75	0.257143	NULL	0	0.74996	0.969697	121.692	0.112245	NULL	0	Not tested
19	FBgn0035421	CG12034	CG12034	0.0999058	0.678335	0.193878	5.41937e-08	0.230769	0.9457	0.153061	1	1	1	1	1	1	NULL	0	INFINITY	1	5.5	0.357143	NULL	0	0.407005	0.030303	INFINITY	1	NULL	0	Not tested
20	FBgn0062517	CG16984	CG16984	0.258696	0.689547	0.204082	NULL	0	1	1	NULL	0	NULL	0	NULL	0	NULL	0	INFINITY	1	5	0.328571	NULL	0	NULL	0	126.886	0.122449	NULL	0	Not tested
21	FBgn0035420	CG14967	CG14967	0.166851	0.708615	0.214286	NULL	0	1	1	NULL	0	NULL	0	NULL	0	NULL	0	INFINITY	1	INFINITY	1	0.556479	0.75	0.479409	0.0909091	142.653	0.132653	NULL	0	Not tested
22	FBgn0011828	CG12002	Pxn	0.123533	0.755351	0.22449	0.00269779	0.446154	0.253297	0.102041	1	1	1	1	1	1	NULL	0	INFINITY	1	1.55556	0.142857	0.6132	0.90625	0.620454	0.590909	522.624	0.22449	0.77481	0.142857	Not tested
23	FBgn0035411	CG12734	CG12734	0.199825	0.792875	0.234694	NULL	0	1	1	NULL	0	NULL	0	NULL	0	NULL	0	INFINITY	1	INFINITY	1	0.285713	0.15625	0.576247	0.424242	3.16228	0.0714286	0.917642	0.771429	Not tested
24	FBgn0003383	CG1066	Shab	0.192509	0.81197	0.244898	0.026837	0.553846	0.0141475	0.0816327	1	1	NULL	0	1	1	NULL	0	INFINITY	1	1.5	0.114286	NULL	0	NULL	0	INFINITY	1	0.875356	0.457143	Not tested
25	FBgn0035392	CG1271	CG1271	0.259112	0.85337	0.255102	0.000672479	0.307692	1	1	1	1	NULL	0	NULL	0	NULL	0	INFINITY	1	11	0.457143	NULL	0	0.50445	0.19697	602.495	0.244898	NULL	0	Not tested
26	FBgn0028504	CG12182	CG12182	0.263994	0.857402	0.265306	NULL	0	1	1	1	1	NULL	0	NULL	0	NULL	0	INFINITY	1	INFINITY	1	0.439036	0.40625	0.423406	0.0454545	INFINITY	1	NULL	0	Not tested
27	FBgn0035375	CG2103	pgant6	0.195854	0.857538	0.27551	0.114528	0.784615	0.0140146	0.0612245	1	1	1	1	1	1	NULL	0	INFINITY	1	1.66667	0.157143	0.603944	0.84375	0.48638	0.151515	INFINITY	1	0.927746	0.914286	Not tested
28	FBgn0004372	CG2075	aly	0.209862	0.871425	0.285714	2.23079e-25	0.153846	1	1	1	1	NULL	0	1	1	6.37521e-15	1	INFINITY	1	1.88889	0.2	NULL	0	0.625679	0.636364	97.2831	0.0918367	0.817706	0.314286	Not tested
29	FBgn0026189	CG7740	prominin-like	0.263456	0.87926	0.295918	0.0246647	0.538462	0.0140146	0.0612245	1	1	NULL	0	NULL	0	NULL	0	INFINITY	1	INFINITY	1	NULL	0	0.544178	0.333333	INFINITY	1	0.824346	0.342857	Not tested
30	FBgn0035397	CG11486	CG11486	0.229025	0.887398	0.306122	1.29995e-05	0.246154	1	1	0.330019	0.0972222	NULL	0	1	1	1.21128e-83	0.777778	INFINITY	1	5.71429	0.371429	0.255471	0.09375	0.751928	0.984848	INFINITY	1	0.942278	1	Not tested
31	FBgn0035401	CG1291	CG1291	0.271393	0.902199	0.316327	0.11777	0.8	1	1	1	1	1	1	1	1	NULL	0	INFINITY	1	INFINITY	1	NULL	0	0.44107	0.0606061	157.607	0.142857	NULL	0	Not tested
32	FBgn0053233	CG33233	CG33233	0.38983	0.910247	0.326531	1	1	0.9457	0.153061	1	1	NULL	0	NULL	0	NULL	0	INFINITY	1	INFINITY	1	NULL	0	NULL	0	523.782	0.234694	NULL	0	Not tested
33	FBgn0035370	CG1240	CG1240	0.321027	0.914606	0.336735	NULL	0	1	1	1	1	NULL	0	1	1	NULL	0	INFINITY	1	INFINITY	1	0.229438	0.0625	0.509772	0.227273	INFINITY	1	NULL	0	Not tested
34	FBgn0035382	CG9969	Or63a	0.35899	0.916103	0.346939	7.63958e-10	0.215385	0.968356	0.183673	1	1	NULL	0	NULL	0	NULL	0	INFINITY	1	INFINITY	1	NULL	0	0.547164	0.363636	INFINITY	1	NULL	0	Not tested
35	FBgn0035372	CG12093	CG12093	0.475893	0.920179	0.357143	NULL	0	1	1	NULL	0	NULL	0	NULL	0	NULL	0	INFINITY	1	INFINITY	1	NULL	0	0.484238	0.121212	INFINITY	1	NULL	0	Not tested
36	FBgn0052484	CG32484	Sk2	0.372838	0.937034	0.367347	2.11779e-59	0.0769231	1	1	1	1	1	1	NULL	0	NULL	0	INFINITY	1	INFINITY	1	NULL	0	NULL	0	INFINITY	1	0.790927	0.228571	Not tested
37	FBgn0035413	CG14958	CG14958	0.46295	0.937726	0.377551	NULL	0	1	1	NULL	0	NULL	0	NULL	0	NULL	0	INFINITY	1	INFINITY	1	NULL	0	0.615746	0.575758	116.726	0.102041	0.917642	0.771429	Not tested
38	FBgn0047135	CG32276	CG32276	0.445133	0.947364	0.387755	0.00347482	0.476923	1	1	1	1	NULL	0	1	1	NULL	0	17	0.12	4.25	0.3	NULL	0	NULL	0	INFINITY	1	NULL	0	Not tested
39	FBgn0035400	CG11537	CG11537	0.381502	0.951152	0.397959	0.0738959	0.738462	0.9457	0.153061	1	1	NULL	0	1	1	NULL	0	INFINITY	1	INFINITY	1	0.524795	0.6875	0.482763	0.106061	INFINITY	1	NULL	0	Not tested
40	FBgn0035399	CG14955	CG14955	0.465872	0.963122	0.408163	0.0523535	0.569231	1	1	1	1	NULL	0	1	1	NULL	0	INFINITY	1	INFINITY	1	NULL	0	0.476487	0.0757576	INFINITY	1	NULL	0	Not tested
41	FBgn0035414	CG14965	CG14965	0.413252	0.967224	0.418367	0.000908333	0.384615	1	1	1	1	NULL	0	1	1	NULL	0	INFINITY	1	INFINITY	1	0.367561	0.28125	0.522111	0.257576	716.24	0.255102	0.879145	0.485714	Not tested
42	FBgn0035359	CG1143	CG1143	0.615816	0.969139	0.428571	NULL	0	1	1	NULL	0	NULL	0	NULL	0	NULL	0	INFINITY	1	INFINITY	1	NULL	0	0.586663	0.469697	500	0.214286	NULL	0	Not tested
43	FBgn0053234	CG33234	CG33234	0.630927	0.97258	0.438776	1	1	0.9457	0.153061	1	1	NULL	0	NULL	0	NULL	0	INFINITY	1	INFINITY	1	NULL	0	NULL	0	INFINITY	1	NULL	0	Not tested
44	FBgn0035360	CG1246	CG1246	0.651782	0.9752	0.44898	NULL	0	1	1	NULL	0	NULL	0	1	1	NULL	0	INFINITY	1	INFINITY	1	NULL	0	0.626641	0.651515	219.527	0.163265	NULL	0	Not tested
45	FBgn0052278	CG32278	CG32278	0.676421	0.977967	0.459184	NULL	0	1	1	NULL	0	NULL	0	1	1	NULL	0	INFINITY	1	INFINITY	1	NULL	0	NULL	0	INFINITY	1	0.78895	0.171429	Not tested
46	FBgn0052299	CG32299	CG32299	0.659588	0.978515	0.469388	1	1	1	1	NULL	0	NULL	0	NULL	0	NULL	0	INFINITY	1	INFINITY	1	NULL	0	NULL	0	281.069	0.193878	NULL	0	Not tested
47	FBgn0035388	CG2162	CG2162	0.620167	0.979031	0.479592	NULL	0	1	1	NULL	0	NULL	0	1	1	NULL	0	INFINITY	1	INFINITY	1	0.369982	0.3125	0.49867	0.181818	INFINITY	1	NULL	0	Not tested
48	FBgn0052306	CG32306	CG32306	0.680594	0.982222	0.489796	NULL	0	1	1	NULL	0	NULL	0	1	1	NULL	0	INFINITY	1	INFINITY	1	NULL	0	NULL	0	377.22	0.204082	NULL	0	Not tested
49	FBgn0052281	CG32281	CG32281	0.657593	0.98272	0.5	0.122568	0.830769	1	1	1	1	NULL	0	NULL	0	NULL	0	INFINITY	1	5.71429	0.371429	NULL	0	NULL	0	INFINITY	1	0.78895	0.171429	Not tested
50	FBgn0035344	CG16761	Cyp4d20	0.555326	0.982902	0.510204	0.0240409	0.523077	0.92842	0.132653	1	1	NULL	0	1	1	NULL	0	INFINITY	1	26	0.542857	0.493857	0.59375	0.614137	0.560606	INFINITY	1	NULL	0	Not tested
51	FBgn0035347	CG33232	CG33232	0.610536	0.983601	0.520408	0.000355464	0.292308	1	1	1	1	NULL	0	NULL	0	NULL	0	INFINITY	1	INFINITY	1	NULL	0	0.562765	0.393939	INFINITY	1	0.812763	0.285714	Not tested
52	FBgn0035398	CG1869	Cht7	0.674456	0.984157	0.530612	0.000289502	0.276923	1	1	1	1	NULL	0	NULL	0	NULL	0	INFINITY	1	INFINITY	1	NULL	0	0.535373	0.30303	INFINITY	1	NULL	0	Not tested
53	FBgn0052284	CG32284	CG32284	0.675915	0.984276	0.540816	0.000289502	0.261538	1	1	1	1	NULL	0	1	1	NULL	0	INFINITY	1	INFINITY	1	NULL	0	NULL	0	985.901	0.306122	NULL	0	Not tested
54	FBgn0035364	CG14950	CG14950	0.760803	0.985272	0.55102	NULL	0	1	1	1	1	NULL	0	NULL	0	NULL	0	INFINITY	1	INFINITY	1	NULL	0	0.505111	0.212121	INFINITY	1	NULL	0	Not tested
55	FBgn0035410	CG14964	CG14964	0.675148	0.988512	0.561224	7.43937e-10	0.2	1	1	1	1	NULL	0	NULL	0	NULL	0	INFINITY	1	INFINITY	1	NULL	0	0.645994	0.712121	784.857	0.285714	0.917642	0.771429	Not tested
56	FBgn0035384	CG2113	CG2113	0.852027	0.990437	0.571429	NULL	0	1	1	NULL	0	NULL	0	1	1	NULL	0	INFINITY	1	INFINITY	1	NULL	0	0.527829	0.272727	INFINITY	1	NULL	0	Not tested
57	FBgn0035374	CG2101	mRpS35	0.889578	0.991987	0.581633	0.0842389	0.753846	1	1	NULL	0	NULL	0	NULL	0	NULL	0	INFINITY	1	18	0.514286	NULL	0	0.596435	0.515152	INFINITY	1	NULL	0	Not tested
58	FBgn0035379	CG9972	CG9972	0.856781	0.993744	0.591837	NULL	0	1	1	NULL	0	NULL	0	1	1	NULL	0	INFINITY	1	INFINITY	1	0.607621	0.875	0.514232	0.242424	INFINITY	1	NULL	0	Not tested
59	FBgn0035356	CG16986	CG16986	0.94253	0.993751	0.602041	NULL	0	1	1	1	1	NULL	0	NULL	0	NULL	0	INFINITY	1	INFINITY	1	NULL	0	0.555046	0.378788	INFINITY	1	NULL	0	Not tested
60	FBgn0035422	CG12740	RpL28	0.787329	0.993767	0.612245	0.000704921	0.323077	1	1	1	1	NULL	0	NULL	0	NULL	0	INFINITY	1	4.33333	0.314286	0.728734	0.96875	0.700357	0.848485	INFINITY	1	NULL	0	Not tested
61	FBgn0035390	CG1893	scramb2	0.693456	0.994344	0.622449	0.0672417	0.646154	1	1	1	1	NULL	0	1	1	NULL	0	INFINITY	1	2.66667	0.242857	0.470744	0.5625	0.494122	0.166667	INFINITY	1	0.921203	0.857143	Not tested
62	FBgn0052297	CG42303	CG42303	0.96598	0.994401	0.632653	0.00203708	0.430769	1	1	NULL	0	NULL	0	1	1	NULL	0	INFINITY	1	INFINITY	1	NULL	0	NULL	0	INFINITY	1	NULL	0	Not tested
63	FBgn0052269	CG32269	CG32269	0.974785	0.994626	0.642857	0.0672417	0.646154	1	1	1	1	NULL	0	NULL	0	NULL	0	INFINITY	1	32	0.571429	NULL	0	NULL	0	INFINITY	1	NULL	0	Not tested
64	FBgn0052270	CG32270	CG32270	0.974785	0.994626	0.653061	0.0672417	0.646154	1	1	1	1	NULL	0	NULL	0	NULL	0	INFINITY	1	32	0.571429	NULL	0	NULL	0	INFINITY	1	NULL	0	Not tested
65	FBgn0053159	CG33159	CG33159	0.974785	0.994626	0.663265	0.0672417	0.646154	1	1	1	1	NULL	0	NULL	0	NULL	0	INFINITY	1	32	0.571429	NULL	0	NULL	0	INFINITY	1	NULL	0	Not tested
66	FBgn0052271	CG32271	CG32271	0.975934	0.994655	0.673469	0.0672417	0.646154	1	1	1	1	NULL	0	NULL	0	NULL	0	INFINITY	1	33	0.6	NULL	0	NULL	0	INFINITY	1	NULL	0	Not tested
67	FBgn0052277	CG32277	CG32277	0.976262	0.994663	0.683673	0.0672417	0.646154	1	1	1	1	NULL	0	NULL	0	NULL	0	INFINITY	1	59	0.614286	NULL	0	NULL	0	INFINITY	1	NULL	0	Not tested
68	FBgn0040308	CG1274	Jafrac2	0.709947	0.994874	0.693878	2.58147e-35	0.123077	1	1	1	1	1	1	1	1	2.49203777773068492e-468	0.666667	INFINITY	1	12	0.471429	0.383472	0.375	0.673198	0.818182	INFINITY	1	0.864985	0.371429	Not tested
69	FBgn0053160	CG33160	CG33160	0.998037	0.99518	0.704082	0.0672417	0.646154	1	1	1	1	NULL	0	NULL	0	NULL	0	INFINITY	1	INFINITY	1	NULL	0	NULL	0	INFINITY	1	NULL	0	Not tested
70	FBgn0035338	CG13800	CG13800	0.999502	0.995213	0.714286	NULL	0	1	1	NULL	0	NULL	0	NULL	0	NULL	0	INFINITY	1	INFINITY	1	0.548456	0.71875	0.742082	0.939394	INFINITY	1	NULL	0	Not tested
71	FBgn0035366	CG16976	CG16976	0.999862	0.995221	0.72449	NULL	0	1	1	1	1	NULL	0	NULL	0	NULL	0	INFINITY	1	INFINITY	1	NULL	0	0.667665	0.772727	INFINITY	1	NULL	0	Not tested
72	FBgn0035415	CG14966	CG14966	0.999999	0.995224	0.734694	NULL	0	1	1	1	1	NULL	0	NULL	0	NULL	0	INFINITY	1	INFINITY	1	NULL	0	0.711771	0.909091	INFINITY	1	NULL	0	Not tested
73	FBgn0052485	CG32485	CG32485	1	0.995224	0.744898	NULL	0	1	1	1	1	NULL	0	1	1	NULL	0	INFINITY	1	INFINITY	1	NULL	0	NULL	0	INFINITY	1	NULL	0	Not tested
74	FBgn0035412	CG14957	CG14957	0.91391	0.99531	0.755102	NULL	0	1	1	1	1	NULL	0	NULL	0	NULL	0	INFINITY	1	INFINITY	1	NULL	0	0.711975	0.924242	973.653	0.295918	0.917642	0.771429	Not tested
75	FBgn0027082	CG12186	Aats-pro	0.931228	0.995701	0.765306	0.00201945	0.415385	1	1	1	1	1	1	NULL	0	NULL	0	INFINITY	1	13	0.5	NULL	0	NULL	0	INFINITY	1	NULL	0	Not tested
76	FBgn0035380	CG9970	CG9970	0.950172	0.996091	0.77551	NULL	0	1	1	1	1	NULL	0	1	1	NULL	0	INFINITY	1	INFINITY	1	NULL	0	0.545755	0.348485	INFINITY	1	NULL	0	Not tested
77	FBgn0035378	CG9973	CG9973	0.971946	0.996495	0.785714	0.00107086	0.4	1	1	1	1	NULL	0	NULL	0	NULL	0	INFINITY	1	INFINITY	1	NULL	0	0.683469	0.833333	INFINITY	1	NULL	0	Not tested
78	FBgn0052487	CG32487	CG32487	0.974607	0.996542	0.795918	0.255042	0.892308	1	1	1	1	NULL	0	NULL	0	NULL	0	INFINITY	1	9	0.442857	0.518681	0.625	NULL	0	INFINITY	1	NULL	0	Not tested
79	FBgn0052488	CG32488	CG32488	0.979184	0.99662	0.806122	0.255042	0.892308	1	1	1	1	NULL	0	NULL	0	NULL	0	INFINITY	1	12	0.471429	0.518681	0.625	NULL	0	INFINITY	1	NULL	0	Not tested
80	FBgn0035371	CG9977	CG9977	0.906521	0.996721	0.816327	0.131813	0.846154	1	1	1	1	NULL	0	1	1	NULL	0	INFINITY	1	INFINITY	1	NULL	0	0.606591	0.545455	730.068	0.265306	NULL	0	Not tested
81	FBgn0035416	CG17569	gry	0.99036	0.996804	0.826531	0.230593	0.876923	1	1	1	1	NULL	0	NULL	0	NULL	0	INFINITY	1	INFINITY	1	NULL	0	0.587737	0.484848	INFINITY	1	NULL	0	Not tested
82	FBgn0035409	CG14963	CG14963	0.991636	0.996824	0.836735	NULL	0	1	1	NULL	0	NULL	0	1	1	NULL	0	INFINITY	1	INFINITY	1	NULL	0	0.622839	0.606061	INFINITY	1	0.901939	0.657143	Not tested
83	FBgn0035346	CG1146	CG1146	0.992188	0.996833	0.846939	NULL	0	1	1	NULL	0	NULL	0	1	1	NULL	0	INFINITY	1	INFINITY	1	0.460193	0.5	0.791243	1	INFINITY	1	NULL	0	Not tested
84	FBgn0035343	CG16762	CG16762	0.999543	0.996948	0.857143	NULL	0	1	1	1	1	NULL	0	1	1	NULL	0	INFINITY	1	INFINITY	1	NULL	0	0.629656	0.666667	INFINITY	1	NULL	0	Not tested
85	FBgn0035367	CG12187	CG12187	0.920351	0.996956	0.867347	0.000818941	0.353846	1	1	1	1	NULL	0	1	1	NULL	0	INFINITY	1	INFINITY	1	NULL	0	0.578937	0.439394	INFINITY	1	NULL	0	Not tested
86	FBgn0035404	CG12079	CG12079	0.862461	0.997975	0.877551	0.0842389	0.769231	1	1	1	1	1	1	NULL	0	NULL	0	INFINITY	1	22	0.528571	0.589647	0.8125	0.744365	0.954545	262.8	0.183673	0.901939	0.657143	Not tested
87	FBgn0044452	CG1241	Atg2	0.998692	0.997997	0.887755	0.0523535	0.569231	1	1	1	1	NULL	0	NULL	0	1.21128e-83	0.777778	INFINITY	1	INFINITY	1	0.78946	1	NULL	0	INFINITY	1	NULL	0	Not tested
88	FBgn0035403	CG14956	CG14956	0.852652	0.998141	0.897959	NULL	0	1	1	NULL	0	NULL	0	NULL	0	NULL	0	INFINITY	1	INFINITY	1	NULL	0	0.538026	0.318182	INFINITY	1	NULL	0	Not tested
89	FBgn0035348	CG16758	CG16758	0.986013	0.998578	0.908163	0.131813	0.846154	1	1	1	1	NULL	0	NULL	0	NULL	0	INFINITY	1	7.5	0.414286	0.61678	0.9375	0.65792	0.727273	INFINITY	1	0.892059	0.571429	Not tested
90	FBgn0035383	CG2107	CG2107	0.938664	0.998719	0.918367	0.0672417	0.646154	1	1	1	1	1	1	1	1	NULL	0	INFINITY	1	INFINITY	1	0.328152	0.25	0.601545	0.530303	INFINITY	1	NULL	0	Not tested
91	FBgn0024939	CG1263	RpL8	0.972741	0.998953	0.928571	0.000704921	0.323077	1	1	1	1	1	1	1	1	NULL	0	INFINITY	1	7.96296	0.428571	0.580894	0.78125	0.644857	0.69697	INFINITY	1	0.933694	0.942857	Not tested
92	FBgn0035402	CG12082	CG12082	0.989399	0.999054	0.938776	0.11777	0.8	1	1	1	1	NULL	0	1	1	NULL	0	INFINITY	1	6	0.4	0.465297	0.53125	0.707809	0.893939	INFINITY	1	0.927298	0.885714	Not tested
93	FBgn0035377	CG14952	CG14952	0.96875	0.999978	0.94898	NULL	0	1	1	NULL	0	NULL	0	NULL	0	NULL	0	INFINITY	1	INFINITY	1	NULL	0	0.591695	0.5	INFINITY	1	NULL	0	Not tested
94	FBgn0035381	CG9965	CG9965	0.992202	1	0.959184	NULL	0	1	1	NULL	0	NULL	0	NULL	0	NULL	0	INFINITY	1	INFINITY	1	NULL	0	0.623999	0.621212	INFINITY	1	NULL	0	Not tested
95	FBgn0035358	CG14949	CG14949	0.996739	1	0.969388	NULL	0	1	1	NULL	0	NULL	0	NULL	0	NULL	0	INFINITY	1	INFINITY	1	NULL	0	0.633829	0.681818	INFINITY	1	NULL	0	Not tested
96	FBgn0052846	CG32846	CG32846	1	1	0.979592	1	1	1	1	NULL	0	NULL	0	NULL	0	NULL	0	INFINITY	1	INFINITY	1	NULL	0	NULL	0	INFINITY	1	NULL	0	Not tested
97	FBgn0053231	CG33231	CG33231	1	1	0.989796	1	1	1	1	NULL	0	NULL	0	NULL	0	NULL	0	INFINITY	1	INFINITY	1	NULL	0	NULL	0	INFINITY	1	NULL	0	Not tested
98	FBgn0052298	CG32298	CG32298	1	1	1	1	1	1	1	NULL	0	NULL	0	NULL	0	NULL	0	INFINITY	1	INFINITY	1	NULL	0	NULL	0	INFINITY	1	NULL	0	Not tested

## Sheet: 66D-66E
Rank	FBgn	CG	Symbol	Q-int	P-val	Rank ratio	Annotation_GeneOntology	Rank ratio	Annotation_Swissprot	Rank ratio	Annotation_Interpro	Rank ratio	Annotation_Kegg	Rank ratio	Annotation_InSitu	Rank ratio	Annotation_Pheno	Rank ratio	Interaction_BioGrid	Rank ratio	Interaction_String	Rank ratio	Expression_Arbeitman	Rank ratio	Expression_White	Rank ratio	Blast	Rank ratio	Text	Rank ratio	Result
1	FBgn0001168	CG6494	h	4.21457e-07	0.0012093	0.0144928	5.4386e-105	0.0652174	6.17199e-13	0.0289855	0.00871515	0.0204082	NULL	0	NULL	0	3.56743028184336145e-959	0.222222	1.66667	0.025641	1.22727	0.0612245	NULL	0	0.521376	0.351852	INFINITY	1	0.267572	0.037037	Not tested
2	FBgn0011577	CG4974	dally	5.34476e-05	0.0186704	0.0289855	4.67243e-135	0.0217391	0.00204705	0.0869565	1	1	1	1	NULL	0	2.64715180253753756e-977	0.111111	1.71429	0.0512821	1.15	0.0204082	0.366178	0.35	0.512994	0.314815	INFINITY	1	0.519325	0.0740741	negative
3	FBgn0024236	CG6817	foi	0.000635382	0.0563429	0.0434783	7.39913e-58	0.0869565	6.36044e-14	0.0144928	1	1	NULL	0	NULL	0	1.51882790220189006e-786	0.444444	5	0.102564	3	0.244898	NULL	0	0.424842	0.0555556	INFINITY	1	0.643017	0.259259	Not tested
4	FBgn0035933	CG13309	CG13309	0.00452812	0.0861049	0.057971	NULL	0	1	1	NULL	0	NULL	0	NULL	0	NULL	0	2	0.0769231	2	0.142857	NULL	0	0.627357	0.703704	4.51664	0.0144928	NULL	0	negative_RNAi	14133	14134
5	FBgn0035903	CG6765	CG6765	0.00361247	0.122738	0.0724638	0.0040059	0.630435	3.09798e-12	0.0434783	0.220872	0.0408163	NULL	0	1	1	NULL	0	INFINITY	1	INFINITY	1	NULL	0	0.593627	0.611111	57.4456	0.0434783	NULL	0	negative_RNAi	22424
6	FBgn0035917	CG6416	CG6416	0.0381949	0.45312	0.0869565	2.29324e-40	0.217391	1	1	1	1	NULL	0	1	1	NULL	0	13.3333	0.153846	6.28571	0.44898	0.2263	0.05	0.571781	0.537037	394.968	0.101449	NULL	0	Not tested
7	FBgn0035944	CG5021	CG5021	0.0463202	0.462976	0.101449	0.0692335	0.826087	0.686263	0.144928	1	1	NULL	0	1	1	NULL	0	INFINITY	1	2	0.142857	NULL	0	0.452328	0.111111	879.204	0.217391	NULL	0	Not tested
8	FBgn0040229	CG32025	desert	0.153539	0.52978	0.115942	NULL	0	1	1	NULL	0	NULL	0	NULL	0	NULL	0	INFINITY	1	1.19355	0.0408163	NULL	0	NULL	0	INFINITY	1	NULL	0	Not tested
9	FBgn0052352	CG32352	CG32352	0.0915887	0.54477	0.130435	NULL	0	1	1	NULL	0	NULL	0	NULL	0	NULL	0	INFINITY	1	2	0.142857	0.35039	0.3	NULL	0	198.942	0.057971	0.875034	0.814815	Not tested
10	FBgn0003149	CG5939	Prm	0.0538953	0.557441	0.144928	8.38425e-39	0.23913	0.203475	0.130435	1	1	NULL	0	NULL	0	1.46823e-19	1	INFINITY	1	7	0.469388	0.407469	0.5	0.503557	0.277778	242.652	0.0724638	0.644079	0.296296	negative
11	FBgn0035932	CG13308	CG13308	0.134545	0.561502	0.15942	NULL	0	1	1	NULL	0	NULL	0	NULL	0	NULL	0	INFINITY	1	INFINITY	1	NULL	0	0.601586	0.648148	51.1664	0.0289855	NULL	0	Not tested
12	FBgn0000121	CG5962	Arr2	0.0649677	0.601037	0.173913	2.12949e-34	0.26087	0.927268	0.246377	1	1	NULL	0	NULL	0	1.01968612545598617e-520	0.555556	INFINITY	1	3	0.244898	0.304234	0.25	0.569727	0.518519	INFINITY	1	0.641383	0.222222	Not tested
13	FBgn0020633	CG4978	Mcm7	0.100737	0.680403	0.188406	3.96908e-18	0.326087	0.0157086	0.101449	1	1	NULL	0	1	1	NULL	0	INFINITY	1	5.66667	0.408163	NULL	0	0.414545	0.037037	INFINITY	1	0.767056	0.518519	Not tested
14	FBgn0035924	CG6576	CG6576	0.246805	0.738336	0.202899	NULL	0	1	1	NULL	0	NULL	0	NULL	0	NULL	0	29	0.179487	8	0.530612	NULL	0	0.672757	0.833333	913.783	0.231884	NULL	0	Not tested
15	FBgn0052030	CG32030	Fhos	0.146976	0.746545	0.217391	0.000355464	0.434783	1.46843e-05	0.057971	1	1	NULL	0	1	1	NULL	0	7	0.128205	5	0.367347	0.626695	0.75	NULL	0	INFINITY	1	NULL	0	Not tested
16	FBgn0035915	CG6372	CG6372	0.153098	0.783023	0.231884	0.0456745	0.717391	1	1	1	1	NULL	0	1	1	NULL	0	INFINITY	1	10	0.632653	0.511127	0.6	0.414205	0.0185185	INFINITY	1	NULL	0	Not tested
17	FBgn0020254	CG6831	rhea	0.147588	0.796733	0.246377	4.86274e-129	0.0434783	1	1	1	1	NULL	0	1	1	2.55383506129625518e-457	0.666667	INFINITY	1	2	0.142857	0.401809	0.45	0.729848	0.962963	554.977	0.173913	0.645963	0.333333	Not tested
18	FBgn0035948	CG5644	CG5644	0.239351	0.804303	0.26087	NULL	0	0.862198	0.217391	1	1	NULL	0	NULL	0	NULL	0	INFINITY	1	INFINITY	1	NULL	0	0.430765	0.0740741	INFINITY	1	NULL	0	Not tested
19	FBgn0035922	CG6486	CG6486	0.20636	0.827856	0.275362	0.00203708	0.608696	0.693279	0.15942	1	1	NULL	0	NULL	0	NULL	0	INFINITY	1	2.375	0.22449	NULL	0	0.480906	0.185185	INFINITY	1	0.801174	0.592593	Not tested
20	FBgn0000355	CG6519	Cp15	0.217331	0.839371	0.289855	6.26982e-53	0.130435	1	1	1	1	NULL	0	NULL	0	NULL	0	INFINITY	1	13	0.673469	NULL	0	0.506516	0.296296	INFINITY	1	0.625536	0.111111	Not tested
21	FBgn0052023	CG32023	CG32023	0.365462	0.853185	0.304348	1	1	1	1	NULL	0	NULL	0	NULL	0	NULL	0	INFINITY	1	INFINITY	1	NULL	0	NULL	0	392.428	0.0869565	NULL	0	Not tested
22	FBgn0000356	CG6533	Cp16	0.235748	0.856819	0.318841	6.26982e-53	0.130435	1	1	1	1	NULL	0	NULL	0	NULL	0	INFINITY	1	1.33333	0.0816327	NULL	0	0.658873	0.759259	INFINITY	1	0.694059	0.444444	Not tested
23	FBgn0000357	CG6517	Cp18	0.255244	0.873041	0.333333	6.26982e-53	0.130435	1	1	1	1	NULL	0	NULL	0	NULL	0	INFINITY	1	4	0.306122	NULL	0	0.581903	0.574074	INFINITY	1	0.627752	0.148148	Not tested
24	FBgn0035918	CG5971	Cdc6	0.246499	0.885001	0.347826	1.07502e-27	0.282609	0.978622	0.26087	1	1	NULL	0	1	1	NULL	0	INFINITY	1	6.25	0.428571	0.284456	0.15	0.525562	0.37037	INFINITY	1	NULL	0	Not tested
25	FBgn0035942	CG5660	CG5660	0.252525	0.889447	0.362319	0.00201945	0.586957	0.862198	0.217391	1	1	1	1	1	1	NULL	0	INFINITY	1	36	0.714286	NULL	0	0.449318	0.0925926	852.056	0.202899	NULL	0	Not tested
26	FBgn0040321	CG5008	GNBP3	0.261093	0.895449	0.376812	0.000577328	0.478261	8.36568e-05	0.0724638	1	1	NULL	0	1	1	NULL	0	INFINITY	1	2	0.142857	NULL	0	0.546258	0.462963	INFINITY	1	0.867228	0.703704	Not tested
27	FBgn0035899	CG6902	CG6902	0.456536	0.910568	0.391304	NULL	0	1	1	NULL	0	NULL	0	NULL	0	NULL	0	INFINITY	1	INFINITY	1	NULL	0	0.645157	0.722222	443.847	0.115942	NULL	0	Not tested
28	FBgn0035898	CG6915	CG6915	0.377295	0.92409	0.405797	4.78404e-13	0.347826	0.693279	0.15942	1	1	NULL	0	NULL	0	NULL	0	INFINITY	1	INFINITY	1	NULL	0	0.502959	0.259259	INFINITY	1	NULL	0	Not tested
29	FBgn0035909	CG6822	ergic53	0.420626	0.952243	0.42029	0.000744852	0.543478	0.74223	0.188406	1	1	NULL	0	NULL	0	NULL	0	INFINITY	1	5	0.367347	0.483771	0.55	NULL	0	INFINITY	1	0.731575	0.481481	Not tested
30	FBgn0035928	CG13310	CG13310	0.565265	0.962314	0.434783	NULL	0	1	1	1	1	NULL	0	NULL	0	NULL	0	INFINITY	1	INFINITY	1	NULL	0	0.465461	0.12963	INFINITY	1	NULL	0	Not tested
31	FBgn0035931	CG13312	CG13312	0.567671	0.962753	0.449275	NULL	0	1	1	1	1	NULL	0	NULL	0	NULL	0	INFINITY	1	INFINITY	1	NULL	0	0.712336	0.925926	487.852	0.130435	NULL	0	Not tested
32	FBgn0017579	CG6253	RpL14	0.468095	0.976939	0.463768	0.000704921	0.5	1	1	1	1	1	1	NULL	0	3.02564306024853732e-905	0.333333	INFINITY	1	9	0.591837	NULL	0	0.663005	0.814815	534.79	0.15942	0.63222	0.185185	Not tested
33	FBgn0035901	CG6745	CG6745	0.551071	0.977177	0.478261	NULL	0	1	1	1	1	NULL	0	1	1	NULL	0	INFINITY	1	7.2	0.489796	0.259724	0.1	0.58959	0.592593	INFINITY	1	NULL	0	Not tested
34	FBgn0000358	CG6524	Cp19	0.566631	0.979074	0.492754	6.26982e-53	0.130435	1	1	1	1	NULL	0	NULL	0	NULL	0	INFINITY	1	INFINITY	1	NULL	0	0.539027	0.444444	INFINITY	1	0.658306	0.37037	Not tested
35	FBgn0035934	CG5751	TrpA1	0.573094	0.979814	0.507246	2.72776e-05	0.413043	0.0335671	0.115942	1	1	NULL	0	NULL	0	NULL	0	INFINITY	1	INFINITY	1	NULL	0	0.605242	0.685185	INFINITY	1	0.784391	0.555556	Not tested
36	FBgn0035943	CG5653	CG5653	0.674444	0.984156	0.521739	0.0672417	0.804348	1	1	1	1	NULL	0	NULL	0	NULL	0	INFINITY	1	INFINITY	1	NULL	0	0.469566	0.148148	INFINITY	1	NULL	0	Not tested
37	FBgn0035930	CG34426	CG34426	0.715372	0.987359	0.536232	NULL	0	1	1	NULL	0	NULL	0	NULL	0	NULL	0	INFINITY	1	INFINITY	1	NULL	0	0.496578	0.222222	INFINITY	1	NULL	0	Not tested
38	FBgn0011787	CG5012	mRpL12	0.652522	0.990349	0.550725	9.51505e-22	0.304348	1	1	1	1	NULL	0	1	1	NULL	0	INFINITY	1	19	0.693878	NULL	0	0.47283	0.166667	INFINITY	1	0.67963	0.407407	Not tested
39	FBgn0035911	CG6638	CG6638	0.714194	0.990723	0.565217	0.0842389	0.869565	1	1	1	1	1	1	NULL	0	NULL	0	INFINITY	1	INFINITY	1	NULL	0	0.688128	0.87037	506.952	0.144928	NULL	0	Not tested
40	FBgn0035936	CG4999	Tsp66E	0.7521	0.992454	0.57971	1.08051e-10	0.369565	1	1	1	1	NULL	0	1	1	NULL	0	INFINITY	1	INFINITY	1	0.663443	0.9	NULL	0	700	0.188406	NULL	0	Not tested
41	FBgn0035916	CG5978	CG5978	0.912209	0.992796	0.594203	NULL	0	1	1	1	1	NULL	0	NULL	0	NULL	0	INFINITY	1	INFINITY	1	NULL	0	0.520421	0.333333	INFINITY	1	NULL	0	Not tested
42	FBgn0011509	CG33162	SrpRbeta	0.768502	0.993097	0.608696	0.000380386	0.456522	1	1	NULL	0	NULL	0	NULL	0	1.116e-245	0.777778	INFINITY	1	8	0.530612	NULL	0	0.490956	0.203704	INFINITY	1	0.900911	0.925926	negative
43	FBgn0035945	CG5026	CG5026	0.854413	0.993669	0.623188	0.255042	0.891304	1	1	NULL	0	NULL	0	NULL	0	NULL	0	INFINITY	1	INFINITY	1	0.631439	0.85	0.502924	0.240741	INFINITY	1	NULL	0	Not tested
44	FBgn0035905	CG6781	se	0.750213	0.994528	0.637681	0.0456745	0.717391	1	1	1	1	NULL	0	1	1	NULL	0	INFINITY	1	2	0.142857	NULL	0	0.699436	0.907407	INFINITY	1	0.904004	0.962963	Not tested
45	FBgn0035914	CG6282	CG6282	0.819547	0.994764	0.652174	NULL	0	1	1	1	1	NULL	0	NULL	0	NULL	0	INFINITY	1	INFINITY	1	0.300606	0.2	0.567722	0.5	INFINITY	1	0.875034	0.814815	Not tested
46	FBgn0052351	CG32351	CG32351	0.988975	0.994971	0.666667	0.0456745	0.717391	1	1	1	1	NULL	0	NULL	0	NULL	0	INFINITY	1	9	0.591837	NULL	0	NULL	0	INFINITY	1	NULL	0	Not tested
47	FBgn0040828	CG13306	CG13306	0.997419	0.995166	0.681159	NULL	0	1	1	NULL	0	NULL	0	NULL	0	NULL	0	INFINITY	1	INFINITY	1	NULL	0	0.599596	0.62963	INFINITY	1	0.916004	1	Not tested
48	FBgn0035937	CG5741	CG5741	0.999936	0.995222	0.695652	NULL	0	1	1	NULL	0	NULL	0	NULL	0	NULL	0	INFINITY	1	INFINITY	1	0.628404	0.8	0.741607	1	INFINITY	1	NULL	0	Not tested
49	FBgn0052355	CG32355	CG32355	0.99996	0.995223	0.710145	NULL	0	1	1	NULL	0	NULL	0	1	1	NULL	0	INFINITY	1	INFINITY	1	NULL	0	NULL	0	INFINITY	1	0.875034	0.814815	Not tested
50	FBgn0035921	CG13305	CG13305	0.999989	0.995223	0.724638	NULL	0	1	1	NULL	0	NULL	0	1	1	NULL	0	INFINITY	1	INFINITY	1	NULL	0	0.676381	0.851852	INFINITY	1	NULL	0	Not tested
51	FBgn0035941	CG13313	CG13313	1	0.995224	0.73913	NULL	0	1	1	1	1	NULL	0	1	1	NULL	0	INFINITY	1	INFINITY	1	NULL	0	NULL	0	INFINITY	1	NULL	0	Not tested
52	FBgn0035946	CG5651	pix	0.790168	0.995653	0.753623	0.0041098	0.652174	0.862198	0.217391	1	1	NULL	0	1	1	NULL	0	INFINITY	1	8.5	0.571429	0.538912	0.7	0.535656	0.407407	INFINITY	1	NULL	0	Not tested
53	FBgn0035926	CG5804	CG5804	0.861474	0.995824	0.768116	4.20201e-07	0.391304	1	1	1	1	NULL	0	1	1	NULL	0	INFINITY	1	3.5	0.285714	NULL	0	0.71358	0.944444	INFINITY	1	NULL	0	Not tested
54	FBgn0035900	CG6694	CG6694	0.959311	0.996266	0.782609	0.000908333	0.565217	1	1	1	1	NULL	0	NULL	0	NULL	0	INFINITY	1	INFINITY	1	NULL	0	0.538668	0.425926	INFINITY	1	NULL	0	Not tested
55	FBgn0035947	CG5064	Srp68	0.889918	0.996416	0.797101	0.000704921	0.5	1	1	NULL	0	1	1	1	1	NULL	0	INFINITY	1	8	0.530612	NULL	0	0.551119	0.481481	INFINITY	1	NULL	0	Not tested
56	FBgn0052026	CG32026	CG32026	0.999998	0.996955	0.811594	0.0842389	0.847826	1	1	1	1	NULL	0	1	1	NULL	0	INFINITY	1	INFINITY	1	NULL	0	NULL	0	INFINITY	1	NULL	0	Not tested
57	FBgn0035902	CG6683	CG6683	1	0.996955	0.826087	NULL	0	1	1	1	1	NULL	0	1	1	NULL	0	INFINITY	1	INFINITY	1	NULL	0	0.699229	0.888889	INFINITY	1	NULL	0	Not tested
58	FBgn0035935	CG5747	mfr	0.858751	0.997067	0.84058	1.76767e-45	0.195652	1	1	1	1	NULL	0	NULL	0	3.37551e-99	0.888889	INFINITY	1	INFINITY	1	NULL	0	0.662272	0.777778	INFINITY	1	0.874642	0.740741	Not tested
59	FBgn0035929	CG13311	CG13311	0.964257	0.997593	0.855072	0.255042	0.891304	1	1	1	1	NULL	0	1	1	NULL	0	INFINITY	1	5	0.367347	NULL	0	0.577727	0.555556	INFINITY	1	NULL	0	Not tested
60	FBgn0052029	CG32029	Cpr66D	1	0.998011	0.869565	0.301762	0.934783	1	1	1	1	NULL	0	1	1	NULL	0	INFINITY	1	INFINITY	1	0.814526	0.95	NULL	0	INFINITY	1	NULL	0	Not tested
61	FBgn0035904	CG6776	CG6776	0.953081	0.998286	0.884058	0.0456745	0.717391	1	1	1	1	NULL	0	1	1	NULL	0	INFINITY	1	4	0.306122	NULL	0	0.649514	0.740741	INFINITY	1	0.861357	0.666667	Not tested
62	FBgn0017429	CG5989	CG5989	0.979034	0.99852	0.898551	NULL	0	1	1	1	1	NULL	0	1	1	NULL	0	INFINITY	1	INFINITY	1	0.516879	0.65	0.52694	0.388889	INFINITY	1	0.814566	0.62963	Not tested
63	FBgn0035907	CG6662	CG6662	0.987439	0.998589	0.913043	0.0456745	0.717391	1	1	1	1	NULL	0	1	1	NULL	0	INFINITY	1	INFINITY	1	0.372808	0.4	0.602459	0.666667	INFINITY	1	NULL	0	Not tested
64	FBgn0035906	CG6673	CG6673	0.999688	0.998684	0.927536	0.0456745	0.717391	1	1	1	1	NULL	0	1	1	NULL	0	INFINITY	1	11	0.653061	0.835093	1	0.73648	0.981481	INFINITY	1	NULL	0	Not tested
65	FBgn0035923	CG6511	CG6511	0.999649	1	0.942029	NULL	0	1	1	NULL	0	NULL	0	NULL	0	NULL	0	INFINITY	1	INFINITY	1	NULL	0	0.662938	0.796296	INFINITY	1	NULL	0	Not tested
66	FBgn0052353	CG32353	CG32353	0.999782	1	0.956522	NULL	0	1	1	NULL	0	NULL	0	NULL	0	NULL	0	INFINITY	1	INFINITY	1	NULL	0	NULL	0	INFINITY	1	0.875034	0.814815	Not tested
67	FBgn0052022	CG32022	CG32022	1	1	0.971014	NULL	0	1	1	NULL	0	NULL	0	1	1	NULL	0	INFINITY	1	INFINITY	1	NULL	0	NULL	0	INFINITY	1	NULL	0	Not tested
68	FBgn0052024	CG32024	CG32024	1	1	0.985507	1	1	1	1	NULL	0	NULL	0	NULL	0	NULL	0	INFINITY	1	INFINITY	1	NULL	0	NULL	0	INFINITY	1	NULL	0	Not tested
69	FBgn0052033	CG32033	CG32033	1	1	1	1	1	1	1	NULL	0	NULL	0	NULL	0	NULL	0	INFINITY	1	INFINITY	1	NULL	0	NULL	0	INFINITY	1	NULL	0	Not tested

## Sheet: 66F
Rank	FBgn	CG	Symbol	Q-int	P-val	Rank ratio	Annotation_GeneOntology	Rank ratio	Annotation_Swissprot	Rank ratio	Annotation_Interpro	Rank ratio	Annotation_Kegg	Rank ratio	Annotation_InSitu	Rank ratio	Annotation_Pheno	Rank ratio	Interaction_BioGrid	Rank ratio	Interaction_String	Rank ratio	Expression_Arbeitman	Rank ratio	Expression_White	Rank ratio	Blast	Rank ratio	Text	Rank ratio	Result
1	FBgn0016070	CG5263	smg	0.0222896	0.376797	0.0555556	0.00138579	0.571429	3.8179e-09	0.111111	0.18386	0.0666667	NULL	0	1	1	5.89841e-142	1	6	0.125	1.6	0.375	0.492163	1	0.646602	0.764706	218.609	0.111111	0.681201	0.363636	positive
2	FBgn0028789	CG5133	Doc1	0.0465606	0.524429	0.111111	5.95187e-57	0.0714286	1	1	1	1	NULL	0	0.0575154	0.1	2.62544599720126939e-342	0.6	INFINITY	1	1.0303	0.25	NULL	0	0.570651	0.470588	INFINITY	1	0.611379	0.0909091	Not tested
3	FBgn0035960	CG4942	CG4942	0.0738378	0.60344	0.166667	1.70194e-17	0.357143	0.74223	0.277778	1	1	1	1	NULL	0	NULL	0	INFINITY	1	1	0.0625	NULL	0	0.435438	0.0588235	INFINITY	1	0.902155	0.818182	Not tested
4	FBgn0023479	CG4821	Tequila	0.0921131	0.658079	0.222222	0.000144989	0.428571	0.0129546	0.166667	1	1	NULL	0	NULL	0	NULL	0	27	0.1875	4.66667	0.625	0.464477	0.833333	0.65304	0.823529	189.019	0.0555556	0.842647	0.636364	Not tested
5	FBgn0035956	CG5187	Doc2	0.118147	0.745306	0.277778	1.11397e-51	0.142857	1	1	1	1	NULL	0	1	1	1.53301562897505855e-655	0.2	INFINITY	1	1.02941	0.1875	NULL	0	0.638508	0.705882	INFINITY	1	0.655635	0.181818	Not tested
6	FBgn0035949	CG13314	CG13314	0.305133	0.801631	0.333333	NULL	0	1	1	NULL	0	NULL	0	NULL	0	NULL	0	INFINITY	1	INFINITY	1	NULL	0	0.473368	0.117647	862.554	0.277778	NULL	0	Not tested
7	FBgn0011206	CG4760	bol	0.285842	0.924027	0.388889	5.9672e-35	0.285714	1.23628e-11	0.0555556	1	1	NULL	0	NULL	0	1.63768008396326772e-595	0.4	INFINITY	1	2.24	0.5	0.445683	0.666667	0.656839	0.941176	INFINITY	1	0.684572	0.454545	negative
8	FBgn0035954	CG5093	Doc3	0.305953	0.933657	0.444444	1.11397e-51	0.214286	1	1	1	1	NULL	0	1	1	2.62544599720126939e-342	0.6	INFINITY	1	1.06061	0.3125	NULL	0	0.521654	0.235294	INFINITY	1	0.655635	0.181818	Not tested
9	FBgn0035959	CG4911	CG4911	0.389115	0.942718	0.5	NULL	0	1	1	1	1	NULL	0	1	1	NULL	0	4	0.0625	5	0.6875	NULL	0	0.557431	0.411765	INFINITY	1	0.902155	0.818182	Not tested
10	FBgn0035955	CG5194	CG5194	0.527767	0.954745	0.555556	NULL	0	1	1	NULL	0	NULL	0	NULL	0	NULL	0	INFINITY	1	1.02778	0.125	0.402524	0.5	0.721757	1	INFINITY	1	NULL	0	Not tested
11	FBgn0000116	CG32031	Argk	0.391236	0.9621	0.611111	0.0672417	0.642857	0.203475	0.222222	1	1	1	1	1	1	NULL	0	INFINITY	1	3.5	0.5625	0.276346	0.166667	0.495963	0.176471	INFINITY	1	0.736486	0.545455	Not tested
12	FBgn0035953	CG5087	CG5087	0.697494	0.989836	0.666667	0.0685844	0.714286	1	1	1	1	NULL	0	1	1	NULL	0	INFINITY	1	2	0.4375	NULL	0	0.610233	0.529412	443.847	0.166667	NULL	0	Not tested
13	FBgn0040827	CG13315	CG13315	0.824811	0.992646	0.722222	NULL	0	1	1	NULL	0	NULL	0	1	1	NULL	0	INFINITY	1	INFINITY	1	NULL	0	0.631614	0.647059	750.999	0.222222	0.947478	1	Not tested
14	FBgn0035950	CG5288	CG5288	0.665385	0.993279	0.777778	0.000704921	0.5	0.862198	0.333333	1	1	1	1	1	1	NULL	0	INFINITY	1	9.5	0.8125	0.331569	0.333333	0.532897	0.294118	INFINITY	1	NULL	0	Not tested
15	FBgn0043806	CG32032	CG32032	1	0.995224	0.833333	1	1	1	1	1	1	NULL	0	NULL	0	NULL	0	INFINITY	1	INFINITY	1	NULL	0	NULL	0	INFINITY	1	NULL	0	Not tested
16	FBgn0035952	CG5280	CG5280	0.997993	0.996924	0.888889	1	1	1	1	1	1	NULL	0	NULL	0	NULL	0	INFINITY	1	INFINITY	1	NULL	0	0.618386	0.588235	INFINITY	1	NULL	0	Not tested
17	FBgn0035957	CG5144	CG5144	0.979657	0.998526	0.944444	0.301762	0.857143	1	1	1	1	1	1	NULL	0	NULL	0	INFINITY	1	8.5	0.75	NULL	0	0.556085	0.352941	INFINITY	1	0.902155	0.818182	Not tested
18	FBgn0035951	CG5068	CG5068	0.99999	0.998686	1	0.11777	0.785714	1	1	1	1	1	1	1	1	NULL	0	INFINITY	1	12.6667	0.875	NULL	0	0.656312	0.882353	INFINITY	1	NULL	0	Not tested

## Sheet: 83C-83E
Rank	FBgn	CG	Symbol	Q-int	P-val	Rank ratio	Annotation_GeneOntology	Rank ratio	Annotation_Swissprot	Rank ratio	Annotation_Interpro	Rank ratio	Annotation_Kegg	Rank ratio	Annotation_InSitu	Rank ratio	Annotation_Pheno	Rank ratio	Interaction_BioGrid	Rank ratio	Interaction_String	Rank ratio	Expression_Arbeitman	Rank ratio	Expression_White	Rank ratio	Blast	Rank ratio	Text	Rank ratio	Result	VDRC Transformant ID
1	FBgn0014001	CG10295	Pak	1.70978e-06	0.00332978	0.00970874	3.39113e-79	0.0350877	0.862198	0.17	0.330019	0.109756	NULL	0	NULL	0	1.47521855925894973e-754	0.285714	36	0.108696	1.5	0.118644	0.758089	0.90625	0.471125	0.139535	5.65685e-13	0.0291262	0.708467	0.0952381	Not tested
2	FBgn0004878	CG2102	cas	1.25807e-05	0.00899648	0.0194175	1.02195e-102	0.0175439	5.06168e-17	0.01	0.220872	0.0365854	NULL	0	1	1	6.78997813442854855e-375	0.714286	INFINITY	1	1.40278	0.101695	0.193067	0.03125	0.701774	0.930233	INFINITY	1	0.641497	0.047619	positive
3	FBgn0037379	CG10979	CG10979	0.000133622	0.0155156	0.0291262	0.00608148	0.614035	0.00256037	0.05	0.220872	0.0365854	NULL	0	NULL	0	NULL	0	26	0.0869565	9	0.389831	NULL	0	0.612459	0.581395	0.0869483	0.0485437	NULL	0	negative_RNAi	16145	16144
4	FBgn0037408	CG1147	NPFR1	0.000135909	0.0250928	0.038835	2.67181e-21	0.140351	0.968356	0.21	0.211323	0.0121951	NULL	0	1	1	NULL	0	INFINITY	1	1.16667	0.0508475	NULL	0	0.686795	0.860465	3e-26	0.00970874	0.81991	0.238095	Not tested
5	FBgn0037446	CG10267	CG10267	0.000946731	0.0694275	0.0485437	1.03934e-16	0.210526	1	1	0.220872	0.0365854	NULL	0	1	1	NULL	0	INFINITY	1	INFINITY	1	0.38106	0.34375	0.414078	0.0116279	3.4641e-14	0.0194175	NULL	0	negative_RNAi	22836
6	FBgn0037377	CG1218	CG1218	0.00270247	0.0882722	0.0582524	NULL	0	1	1	NULL	0	NULL	0	1	1	NULL	0	3	0.0434783	3	0.186441	0.408369	0.40625	0.428723	0.0465116	18.1659	0.0776699	NULL	0	positive_RNAi	31685	46777 and 46778: negative
7	FBgn0027514	CG1024	CG1024	0.00330284	0.0990568	0.0679612	NULL	0	0.00256037	0.05	0.220872	0.0365854	NULL	0	NULL	0	NULL	0	INFINITY	1	INFINITY	1	0.373661	0.25	0.762923	0.988372	0.54	0.0582524	NULL	0	positive_RNAi	18597	18599: negative
8	FBgn0037445	CG9727	CG9727	0.0103279	0.18955	0.0776699	5.43088e-17	0.175439	1.46843e-05	0.04	0.262022	0.0853659	NULL	0	NULL	0	NULL	0	INFINITY	1	2	0.135593	NULL	0	0.742151	0.965116	INFINITY	1	NULL	0	negative_RNAi	30757
9	FBgn0010282	CG10281	TfIIFalpha	0.0132791	0.295765	0.0873786	4.81182e-32	0.0877193	1.0959e-05	0.03	0.262022	0.0853659	1	1	NULL	0	NULL	0	INFINITY	1	2.14286	0.169492	0.417012	0.46875	0.609897	0.569767	INFINITY	1	0.867748	0.380952	Not tested
10	FBgn0004879	CG1093	plx	0.0365757	0.444163	0.0970874	0.0672417	0.754386	1	1	1	1	NULL	0	NULL	0	2.04935e-71	1	INFINITY	1	1.375	0.0677966	NULL	0	0.474636	0.209302	14.9666	0.0679612	0.810418	0.142857	Not tested
11	FBgn0037436	CG10296	Hr83	0.0506773	0.445975	0.106796	3.66797e-24	0.105263	9.62963e-06	0.02	1	1	NULL	0	NULL	0	NULL	0	INFINITY	1	INFINITY	1	NULL	0	0.54266	0.348837	INFINITY	1	NULL	0	Not tested
12	FBgn0029088	CG2019	disp	0.0370658	0.474446	0.116505	9.33747e-13	0.280702	1	1	1	1	1	1	NULL	0	5.8449392449188667e-627	0.428571	INFINITY	1	1.04651	0.0338983	0.318663	0.09375	0.46532	0.127907	INFINITY	1	0.815638	0.190476	Not tested
13	FBgn0037433	CG17919	CG17919	0.0566869	0.540327	0.126214	3.16768e-10	0.350877	1	1	1	1	NULL	0	1	1	NULL	0	2	0.0217391	2	0.135593	0.413484	0.4375	0.490804	0.232558	INFINITY	1	NULL	0	Not tested
14	FBgn0037409	CG15589	CG15589	0.0974819	0.561264	0.135922	NULL	0	1	1	NULL	0	NULL	0	1	1	NULL	0	INFINITY	1	1	0.0169492	NULL	0	0.739406	0.953488	INFINITY	1	NULL	0	Not tested
15	FBgn0003261	CG10279	Rm62	0.0607869	0.58456	0.145631	1.92297e-12	0.298246	0.0615839	0.16	1	1	1	1	1	1	1.43536440985439232e-501	0.571429	INFINITY	1	5.13793	0.271186	0.562872	0.75	0.427819	0.0348837	249.01	0.106796	0.864586	0.333333	negative
16	FBgn0037376	CG2051	CG2051	0.0878786	0.615403	0.15534	0.196045	0.877193	1	1	NULL	0	NULL	0	1	1	NULL	0	INFINITY	1	4	0.220339	0.282177	0.0625	0.443465	0.0813953	INFINITY	1	NULL	0	Not tested
17	FBgn0037405	CG1077	CG1077	0.121965	0.664745	0.165049	NULL	0	1	1	1	1	NULL	0	NULL	0	NULL	0	INFINITY	1	INFINITY	1	NULL	0	0.438405	0.0581395	172.887	0.0970874	0.955181	0.904762	Not tested
18	FBgn0011281	CG11421	Pbprp3	0.127517	0.71059	0.174757	1.17871e-16	0.22807	0.0129546	0.08	1	1	NULL	0	NULL	0	NULL	0	INFINITY	1	6	0.305085	NULL	0	0.601631	0.546512	INFINITY	1	0.856924	0.285714	Not tested
19	FBgn0037387	CG1213	CG1213	0.143937	0.741301	0.184466	0.0738959	0.807018	0.9457	0.19	NULL	0	NULL	0	1	1	NULL	0	INFINITY	1	13	0.457627	0.334039	0.15625	0.458718	0.104651	INFINITY	1	NULL	0	Not tested
20	FBgn0027497	CG1098	Madm	0.129909	0.743463	0.194175	2.08669e-10	0.333333	1	1	0.330019	0.109756	NULL	0	1	1	NULL	0	INFINITY	1	INFINITY	1	NULL	0	0.57185	0.44186	0.00632456	0.038835	0.91539	0.666667	Not tested
21	FBgn0037398	CG15580	CG15580	0.251431	0.743924	0.203883	NULL	0	1	1	NULL	0	NULL	0	NULL	0	NULL	0	14	0.0652174	14	0.491525	NULL	0	0.638549	0.72093	INFINITY	1	NULL	0	Not tested
22	FBgn0027608	CG2082	CG2082	0.155066	0.759905	0.213592	1.83744e-22	0.122807	1	1	1	1	NULL	0	NULL	0	NULL	0	INFINITY	1	INFINITY	1	0.406268	0.375	0.509145	0.27907	309.112	0.126214	NULL	0	Not tested
23	FBgn0037439	CG10286	CG10286	0.170662	0.783394	0.223301	NULL	0	1	1	1	1	NULL	0	1	1	NULL	0	INFINITY	1	INFINITY	1	0.434512	0.53125	0.427623	0.0232558	INFINITY	1	NULL	0	Not tested
24	FBgn0037374	CG10978	jagn	0.217755	0.860909	0.23301	1.43163e-17	0.157895	1	1	1	1	NULL	0	1	1	NULL	0	INFINITY	1	INFINITY	1	0.341885	0.1875	0.471144	0.151163	INFINITY	1	NULL	0	Not tested
25	FBgn0037434	CG1249	snRNP2	0.287455	0.875166	0.242718	0.0041098	0.596491	0.0140074	0.11	1	1	NULL	0	NULL	0	NULL	0	INFINITY	1	16.3333	0.542373	NULL	0	0.473359	0.186047	INFINITY	1	NULL	0	Not tested
26	FBgn0037383	CG2023	CG2023	0.323177	0.897778	0.252427	1.79751e-35	0.0701754	1	1	1	1	NULL	0	NULL	0	NULL	0	INFINITY	1	INFINITY	1	NULL	0	0.501437	0.267442	INFINITY	1	NULL	0	Not tested
27	FBgn0037384	CG10981	CG10981	0.331107	0.919558	0.262136	0.0013599	0.561404	0.0140074	0.11	1	1	NULL	0	1	1	NULL	0	INFINITY	1	INFINITY	1	NULL	0	0.647252	0.77907	458.258	0.15534	NULL	0	Not tested
28	FBgn0014963	CG10272	gpp	0.318853	0.927772	0.271845	0.301762	0.912281	0.0195531	0.13	1	1	1	1	NULL	0	1.03995995426032128e-828	0.142857	INFINITY	1	6.5	0.338983	NULL	0	NULL	0	INFINITY	1	0.87775	0.52381	Not tested
29	FBgn0027527	CG1151	Osi6	0.396641	0.931664	0.281553	NULL	0	1	1	1	1	NULL	0	1	1	NULL	0	INFINITY	1	4	0.220339	NULL	0	0.699208	0.906977	296.648	0.116505	NULL	0	Not tested
30	FBgn0037447	CG2330	Neurochondrin	0.337486	0.935765	0.291262	2.50494e-45	0.0526316	1	1	1	1	NULL	0	1	1	NULL	0	INFINITY	1	INFINITY	1	0.377889	0.28125	0.57326	0.453488	INFINITY	1	NULL	0	Not tested
31	FBgn0010403	CG11422	Os-E	0.389202	0.942747	0.300971	3.62246e-11	0.315789	0.0129546	0.08	1	1	NULL	0	NULL	0	NULL	0	INFINITY	1	INFINITY	1	NULL	0	0.626035	0.651163	INFINITY	1	0.87223	0.428571	Not tested
32	FBgn0037373	CG2095	sec8	0.368847	0.947173	0.31068	0.0420635	0.631579	1	1	1	1	NULL	0	NULL	0	NULL	0	INFINITY	1	4	0.220339	0.518045	0.71875	0.440921	0.0697674	INFINITY	1	0.872629	0.47619	Not tested
33	FBgn0037399	CG15581	Or83c	0.450596	0.948879	0.320388	7.63958e-10	0.385965	0.034968	0.15	1	1	NULL	0	NULL	0	NULL	0	INFINITY	1	INFINITY	1	NULL	0	0.542791	0.360465	INFINITY	1	NULL	0	Not tested
34	FBgn0037371	CG2097	CG2097	0.386607	0.952667	0.330097	0.0538447	0.701754	1	1	1	1	NULL	0	1	1	NULL	0	INFINITY	1	6	0.305085	0.379605	0.3125	0.633187	0.686047	39.9875	0.0873786	NULL	0	Not tested
35	FBgn0028436	CG10610	ECSIT	0.39556	0.955206	0.339806	2.53618e-16	0.245614	1	1	1	1	NULL	0	1	1	NULL	0	INFINITY	1	1.375	0.0677966	NULL	0	0.623505	0.639535	INFINITY	1	0.883009	0.619048	Not tested
36	FBgn0037435	CG18048	CG18048	0.495138	0.959659	0.349515	NULL	0	1	1	1	1	NULL	0	1	1	NULL	0	INFINITY	1	INFINITY	1	NULL	0	0.45679	0.0930233	INFINITY	1	NULL	0	Not tested
37	FBgn0037448	CG15186	CG15186	0.588689	0.962083	0.359223	NULL	0	1	1	NULL	0	NULL	0	NULL	0	NULL	0	INFINITY	1	INFINITY	1	NULL	0	0.472944	0.162791	INFINITY	1	NULL	0	Not tested
38	FBgn0037442	CG10277	CG10277	0.551956	0.970087	0.368932	NULL	0	0.0140074	0.11	1	1	NULL	0	NULL	0	NULL	0	INFINITY	1	INFINITY	1	0.824903	1	0.609128	0.55814	INFINITY	1	NULL	0	negative
39	FBgn0037386	CG1208	CG1208	0.466534	0.970924	0.378641	0.0738959	0.807018	0.9457	0.19	1	1	NULL	0	1	1	NULL	0	INFINITY	1	10	0.423729	0.321156	0.125	0.78346	1	INFINITY	1	NULL	0	Not tested
40	FBgn0037381	CG10999	CG10999	0.572491	0.973132	0.38835	NULL	0	1	1	NULL	0	NULL	0	1	1	NULL	0	INFINITY	1	INFINITY	1	0.483142	0.625	0.509693	0.290698	597.495	0.174757	NULL	0	Not tested
41	FBgn0026077	CG10287	Gasp	0.503387	0.976702	0.398058	0.000289502	0.508772	0.0129546	0.08	1	1	NULL	0	1	1	NULL	0	INFINITY	1	INFINITY	1	NULL	0	0.567087	0.418605	INFINITY	1	0.959073	0.952381	Not tested
42	FBgn0028690	CG1100	Rpn5	0.532753	0.980448	0.407767	0.0456745	0.666667	1	1	0.262022	0.0853659	NULL	0	NULL	0	NULL	0	INFINITY	1	14.2	0.508475	0.645129	0.84375	0.659256	0.802326	INFINITY	1	0.946592	0.809524	Not tested
43	FBgn0037432	CG10298	CG10298	0.642941	0.981362	0.417476	3.16768e-10	0.350877	1	1	1	1	NULL	0	NULL	0	NULL	0	INFINITY	1	INFINITY	1	NULL	0	0.634731	0.697674	597.495	0.174757	NULL	0	Not tested
44	FBgn0053324	CG33324	CG33324	0.591184	0.981745	0.427184	1	1	0.0195531	0.13	1	1	1	1	NULL	0	NULL	0	INFINITY	1	6.5	0.338983	NULL	0	NULL	0	INFINITY	1	0.87775	0.52381	Not tested
45	FBgn0037372	CG2091	CG2091	0.595784	0.982205	0.436893	NULL	0	1	1	1	1	NULL	0	1	1	NULL	0	INFINITY	1	14.5	0.525424	0.355687	0.21875	0.491004	0.244186	INFINITY	1	NULL	0	Not tested
46	FBgn0037421	CG15594	CG15594	0.726005	0.982618	0.446602	NULL	0	1	1	NULL	0	NULL	0	1	1	NULL	0	INFINITY	1	INFINITY	1	NULL	0	0.668947	0.825581	678.97	0.194175	NULL	0	Not tested
47	FBgn0051559	CG31559	CG31559	0.666698	0.983512	0.456311	0.0523535	0.684211	1	1	1	1	NULL	0	1	1	NULL	0	INFINITY	1	INFINITY	1	NULL	0	NULL	0	443.847	0.145631	NULL	0	Not tested
48	FBgn0037391	CG2017	CG2017	0.576094	0.98488	0.466019	0.000463708	0.526316	0.862198	0.17	1	1	NULL	0	NULL	0	1.21128e-83	0.857143	INFINITY	1	INFINITY	1	0.480995	0.59375	0.490003	0.22093	INFINITY	1	NULL	0	Not tested
49	FBgn0053097	CG33097	CG33097	0.697065	0.985895	0.475728	4.69511e-06	0.491228	1	1	1	1	NULL	0	1	1	NULL	0	INFINITY	1	INFINITY	1	NULL	0	NULL	0	572.416	0.165049	NULL	0	Not tested
50	FBgn0037382	CG2031	Hpr1	0.555891	0.986746	0.485437	7.38022e-09	0.45614	1	1	1	1	NULL	0	1	1	NULL	0	INFINITY	1	7	0.372881	0.456682	0.5625	0.5565	0.383721	379.595	0.135922	0.947021	0.857143	Not tested
51	FBgn0051562	CG31562	CG31562	0.711909	0.9869	0.495146	NULL	0	1	1	1	1	NULL	0	NULL	0	NULL	0	INFINITY	1	4	0.220339	NULL	0	NULL	0	INFINITY	1	NULL	0	Not tested
52	FBgn0037431	CG17917	CG17917	0.839953	0.989877	0.504854	1.04185e-15	0.263158	1	1	1	1	NULL	0	NULL	0	NULL	0	INFINITY	1	INFINITY	1	NULL	0	NULL	0	INFINITY	1	NULL	0	Not tested
53	FBgn0037440	CG1041	CG1041	0.701741	0.990069	0.514563	0.0842389	0.842105	1	1	1	1	NULL	0	NULL	0	NULL	0	INFINITY	1	6	0.305085	0.507412	0.6875	0.474068	0.197674	INFINITY	1	NULL	0	Not tested
54	FBgn0051367	CG31367	CG31367	0.777064	0.990628	0.524272	6.94771e-17	0.192982	1	1	1	1	NULL	0	1	1	NULL	0	INFINITY	1	INFINITY	1	NULL	0	NULL	0	INFINITY	1	NULL	0	Not tested
55	FBgn0037368	CG1239	CG1239	0.671272	0.991349	0.533981	0.301762	0.912281	1	1	1	1	NULL	0	1	1	NULL	0	INFINITY	1	INFINITY	1	0.76738	0.9375	0.461882	0.116279	INFINITY	1	NULL	0	Not tested
56	FBgn0037402	CG1076	CG1076	0.797075	0.991535	0.543689	0.12396	0.859649	1	1	1	1	NULL	0	NULL	0	NULL	0	INFINITY	1	INFINITY	1	NULL	0	0.68704	0.872093	782.943	0.203883	NULL	0	Not tested
57	FBgn0037417	CG15593	Osi10	0.895739	0.992216	0.553398	NULL	0	1	1	1	1	NULL	0	NULL	0	NULL	0	INFINITY	1	INFINITY	1	NULL	0	0.522273	0.313953	INFINITY	1	NULL	0	Not tested
58	FBgn0037369	CG2100	CG2100	0.753988	0.992531	0.563107	0.00201945	0.578947	1	1	1	1	NULL	0	1	1	NULL	0	INFINITY	1	17	0.559322	NULL	0	0.473193	0.174419	INFINITY	1	NULL	0	Not tested
59	FBgn0037418	CG15596	Osi11	0.905903	0.992579	0.572816	NULL	0	1	1	1	1	NULL	0	NULL	0	NULL	0	INFINITY	1	INFINITY	1	NULL	0	0.529232	0.325581	INFINITY	1	NULL	0	Not tested
60	FBgn0037366	CG14674	CG14674	0.771752	0.993384	0.582524	NULL	0	1	1	NULL	0	NULL	0	NULL	0	NULL	0	INFINITY	1	INFINITY	1	NULL	0	0.498505	0.255814	INFINITY	1	NULL	0	Not tested
61	FBgn0037406	CG15585	Osi1	0.956506	0.994147	0.592233	NULL	0	1	1	1	1	NULL	0	NULL	0	NULL	0	INFINITY	1	INFINITY	1	NULL	0	0.563393	0.406977	INFINITY	1	NULL	0	Not tested
62	FBgn0046875	CG31558	Obp83g	0.962344	0.994304	0.601942	2.52166e-09	0.421053	1	1	1	1	NULL	0	NULL	0	NULL	0	INFINITY	1	INFINITY	1	NULL	0	NULL	0	INFINITY	1	NULL	0	Not tested
63	FBgn0051556	CG31556	CG31556	0.978744	0.994725	0.61165	5.41937e-08	0.473684	1	1	1	1	NULL	0	NULL	0	NULL	0	INFINITY	1	INFINITY	1	NULL	0	NULL	0	INFINITY	1	NULL	0	Not tested
64	FBgn0037389	CG10991	CG10991	0.986432	0.994911	0.621359	NULL	0	1	1	1	1	NULL	0	NULL	0	NULL	0	INFINITY	1	INFINITY	1	NULL	0	0.593502	0.511628	INFINITY	1	NULL	0	Not tested
65	FBgn0037413	CG15590	Osi5	0.988259	0.994954	0.631068	NULL	0	1	1	1	1	NULL	0	NULL	0	NULL	0	INFINITY	1	INFINITY	1	NULL	0	0.598633	0.523256	INFINITY	1	NULL	0	Not tested
66	FBgn0037395	CG10280	CG10280	0.907116	0.995147	0.640777	0.0672417	0.754386	1	1	1	1	NULL	0	NULL	0	NULL	0	INFINITY	1	13	0.457627	NULL	0	0.574443	0.465116	INFINITY	1	NULL	0	Not tested
67	FBgn0037422	CG15595	Osi13	0.997346	0.995164	0.650485	NULL	0	1	1	1	1	NULL	0	NULL	0	NULL	0	INFINITY	1	INFINITY	1	NULL	0	0.617848	0.627907	INFINITY	1	NULL	0	Not tested
68	FBgn0037412	CG10303	Osi4	0.99853	0.995191	0.660194	NULL	0	1	1	NULL	0	NULL	0	1	1	NULL	0	INFINITY	1	INFINITY	1	NULL	0	0.628844	0.662791	INFINITY	1	NULL	0	Not tested
69	FBgn0037380	CG11000	CG11000	0.999981	0.995223	0.669903	NULL	0	1	1	1	1	NULL	0	NULL	0	NULL	0	INFINITY	1	INFINITY	1	NULL	0	0.671164	0.837209	INFINITY	1	NULL	0	Not tested
70	FBgn0037415	CG15591	Osi8	0.999998	0.995224	0.679612	NULL	0	1	1	1	1	NULL	0	NULL	0	NULL	0	INFINITY	1	INFINITY	1	NULL	0	0.697205	0.883721	INFINITY	1	NULL	0	Not tested
71	FBgn0037429	CG15189	Osi19	1	0.995224	0.68932	NULL	0	1	1	1	1	NULL	0	NULL	0	NULL	0	INFINITY	1	INFINITY	1	NULL	0	0.701413	0.918605	INFINITY	1	NULL	0	Not tested
72	FBgn0037410	CG1148	Osi2	0.919542	0.995441	0.699029	NULL	0	1	1	1	1	NULL	0	1	1	NULL	0	INFINITY	1	INFINITY	1	NULL	0	0.516149	0.302326	INFINITY	1	NULL	0	Not tested
73	FBgn0037443	CG1021	CG1021	0.9375	0.995834	0.708738	NULL	0	1	1	1	1	NULL	0	NULL	0	NULL	0	INFINITY	1	INFINITY	1	0.424045	0.5	0.591095	0.5	INFINITY	1	NULL	0	Not tested
74	FBgn0040279	CG1155	Osi14	0.961517	0.996307	0.718447	NULL	0	1	1	1	1	NULL	0	1	1	NULL	0	INFINITY	1	INFINITY	1	NULL	0	0.546232	0.372093	INFINITY	1	NULL	0	Not tested
75	FBgn0037378	CG2046	CG2046	0.966747	0.996403	0.728155	NULL	0	1	1	NULL	0	NULL	0	1	1	NULL	0	INFINITY	1	11	0.440678	0.487474	0.65625	0.639497	0.732558	INFINITY	1	NULL	0	Not tested
76	FBgn0037424	CG1157	Osi15	0.970452	0.996469	0.737864	NULL	0	1	1	1	1	NULL	0	1	1	NULL	0	INFINITY	1	INFINITY	1	NULL	0	0.557709	0.395349	INFINITY	1	NULL	0	Not tested
77	FBgn0046876	CG31557	Obp83ef	0.976596	0.996576	0.747573	2.52166e-09	0.421053	1	1	1	1	NULL	0	NULL	0	NULL	0	INFINITY	1	INFINITY	1	NULL	0	NULL	0	INFINITY	1	0.94144	0.714286	Not tested
78	FBgn0037397	CG1075	CG1075	0.979846	0.996631	0.757282	0.0672417	0.754386	1	1	1	1	NULL	0	NULL	0	NULL	0	INFINITY	1	INFINITY	1	NULL	0	0.568956	0.430233	INFINITY	1	NULL	0	Not tested
79	FBgn0037419	CG1154	Osi12	0.990823	0.996811	0.76699	NULL	0	1	1	1	1	NULL	0	1	1	NULL	0	INFINITY	1	INFINITY	1	NULL	0	0.585511	0.488372	INFINITY	1	NULL	0	Not tested
80	FBgn0037428	CG1169	Osi18	0.995291	0.996882	0.776699	NULL	0	1	1	1	1	NULL	0	1	1	NULL	0	INFINITY	1	INFINITY	1	NULL	0	0.600328	0.534884	INFINITY	1	NULL	0	Not tested
81	FBgn0037411	CG1150	Osi3	0.998151	0.996926	0.786408	NULL	0	1	1	1	1	NULL	0	1	1	NULL	0	INFINITY	1	INFINITY	1	NULL	0	0.615228	0.593023	INFINITY	1	NULL	0	Not tested
82	FBgn0037416	CG15592	Osi9	0.999825	0.996952	0.796117	NULL	0	1	1	1	1	NULL	0	1	1	NULL	0	INFINITY	1	INFINITY	1	NULL	0	0.638192	0.709302	INFINITY	1	NULL	0	Not tested
83	FBgn0037427	CG15598	Osi17	0.999948	0.996954	0.805825	NULL	0	1	1	1	1	NULL	0	1	1	NULL	0	INFINITY	1	INFINITY	1	NULL	0	0.645253	0.755814	INFINITY	1	NULL	0	Not tested
84	FBgn0037365	CG2104	CG2104	0.999997	0.996954	0.815534	0.301762	0.912281	1	1	1	1	NULL	0	NULL	0	NULL	0	INFINITY	1	INFINITY	1	NULL	0	0.699174	0.895349	INFINITY	1	NULL	0	Not tested
85	FBgn0037430	CG15188	Osi20	0.999998	0.996955	0.825243	NULL	0	1	1	1	1	NULL	0	1	1	NULL	0	INFINITY	1	INFINITY	1	NULL	0	0.68569	0.848837	INFINITY	1	NULL	0	Not tested
86	FBgn0037375	CG1193	CG1193	0.872015	0.997281	0.834951	0.00135495	0.54386	0.978622	0.22	1	1	NULL	0	1	1	NULL	0	INFINITY	1	28	0.576271	0.643569	0.8125	0.730643	0.94186	INFINITY	1	NULL	0	Not tested
87	FBgn0046878	CG15582	Obp83cd	0.986855	0.997867	0.84466	2.52166e-09	0.421053	1	1	1	1	NULL	0	1	1	NULL	0	INFINITY	1	INFINITY	1	NULL	0	NULL	0	INFINITY	1	0.94144	0.714286	Not tested
88	FBgn0037414	CG1153	Osi7	0.994378	0.99795	0.854369	NULL	0	1	1	1	1	NULL	0	1	1	NULL	0	INFINITY	1	INFINITY	1	0.751374	0.875	0.579745	0.476744	INFINITY	1	NULL	0	Not tested
89	FBgn0037441	CG10284	CG10284	0.996302	0.997971	0.864078	0.0441903	0.649123	1	1	1	1	NULL	0	NULL	0	NULL	0	INFINITY	1	INFINITY	1	NULL	0	0.616944	0.616279	INFINITY	1	0.963443	1	Not tested
90	FBgn0037370	CG1236	CG1236	0.987108	0.998587	0.873786	0.0672417	0.754386	1	1	1	1	NULL	0	1	1	NULL	0	INFINITY	1	9	0.389831	0.793427	0.96875	0.630389	0.674419	INFINITY	1	NULL	0	Not tested
91	FBgn0037396	CG11459	CG11459	0.999575	0.998683	0.883495	0.0672417	0.754386	1	1	1	1	NULL	0	1	1	NULL	0	INFINITY	1	INFINITY	1	0.569432	0.78125	0.658164	0.790698	INFINITY	1	NULL	0	Not tested
92	FBgn0037388	CG14676	CG14676	0.872097	0.998763	0.893204	NULL	0	1	1	NULL	0	NULL	0	NULL	0	NULL	0	INFINITY	1	INFINITY	1	NULL	0	0.533217	0.337209	INFINITY	1	NULL	0	Not tested
93	FBgn0037420	CG15597	CG15597	0.990342	0.999999	0.902913	NULL	0	1	1	NULL	0	NULL	0	NULL	0	NULL	0	INFINITY	1	INFINITY	1	NULL	0	0.616192	0.604651	INFINITY	1	NULL	0	Not tested
94	FBgn0037394	CG34113	CG34113	0.995718	0.999999	0.912621	NULL	0	NULL	0	NULL	0	NULL	0	NULL	0	NULL	0	INFINITY	1	INFINITY	1	NULL	0	0.643724	0.744186	INFINITY	1	NULL	0	Not tested
95	FBgn0037393	CG34113	CG34113	0.997075	1	0.92233	NULL	0	NULL	0	NULL	0	NULL	0	NULL	0	NULL	0	INFINITY	1	INFINITY	1	NULL	0	0.645515	0.767442	INFINITY	1	NULL	0	Not tested
96	FBgn0040679	CG11373	CG11373	0.999777	1	0.932039	NULL	0	1	1	NULL	0	NULL	0	NULL	0	NULL	0	INFINITY	1	INFINITY	1	NULL	0	0.666535	0.813953	INFINITY	1	NULL	0	Not tested
97	FBgn0037392	CG34113	CG34113	1	1	0.941748	NULL	0	NULL	0	NULL	0	NULL	0	1	1	NULL	0	INFINITY	1	INFINITY	1	NULL	0	0.75682	0.976744	INFINITY	1	NULL	0	Not tested
98	FBgn0037385	CG14675	glob3	1	1	0.951456	NULL	0	1	1	1	1	NULL	0	NULL	0	NULL	0	INFINITY	1	INFINITY	1	NULL	0	NULL	0	INFINITY	1	NULL	0	Not tested
99	FBgn0051561	CG31561	Osi16	1	1	0.961165	NULL	0	1	1	1	1	NULL	0	NULL	0	NULL	0	INFINITY	1	INFINITY	1	NULL	0	NULL	0	INFINITY	1	NULL	0	Not tested
100	FBgn0051554	CG31554	CG31554	1	1	0.970874	1	1	1	1	NULL	0	NULL	0	NULL	0	NULL	0	INFINITY	1	INFINITY	1	NULL	0	NULL	0	INFINITY	1	NULL	0	Not tested
101	FBgn0051563	CG31563	CG31563	1	1	0.980583	1	1	1	1	NULL	0	NULL	0	NULL	0	NULL	0	INFINITY	1	INFINITY	1	NULL	0	NULL	0	INFINITY	1	NULL	0	Not tested
102	FBgn0051555	CG31555	CG31555	1	1	0.990291	1	1	1	1	NULL	0	NULL	0	NULL	0	NULL	0	INFINITY	1	INFINITY	1	NULL	0	NULL	0	INFINITY	1	NULL	0	Not tested
103	FBgn0051560	CG31560	CG31560	1	1	1	NULL	0	1	1	NULL	0	NULL	0	NULL	0	NULL	0	INFINITY	1	INFINITY	1	NULL	0	NULL	0	INFINITY	1	NULL	0	Not tested

[truncated: 3 more sheets: 88E-88F, 93B-93D,  Notes]
